# Supplementary material for: 2-Methoxy­phenyl 2-{2-[1-methyl-5-(4-methyl­benzo­yl)pyrrol-2-yl]acetamido}acetate
Source: Acta Crystallogr Sect E Struct Rep Online. 2008 Jul 9;64(Pt 8):o1439. doi: 10.1107/S1600536808020722 (PMC2962070; doi:10.1107/S1600536808020722)
Supplement: Supplementary file 1 [file e-64-o1439-sup1.cif]

##############################################################################
###                                                                        ###
###        Electronic paper (Acta Crystallographica Section E)             ###
###                                                                        ###
##############################################################################
#                                                                            #
# This CIF contains the data in a paper accepted for publication in Acta     #
# Crystallographica Section E. It conforms to the requirements of Notes      #
# for Authors for Section E, and has been peer reviewed under the auspices   #
# of the IUCr Commission on Journals.                                        #
#                                                                            #
# Full details of the Crystallographic Information File format               #
# are given in the paper "The Crystallographic Information File (CIF):       #
# a New Standard Archive File for Crystallography" by S. R. Hall, F. H.      #
# Allen and I. D. Brown [Acta Cryst. (1991), A47, 655-685].                  #
#                                                                            #
# The current version of the core CIF dictionary is obtainable from          #
# ftp://ftp.iucr.org/pub/cif_core.dic. The current version number is 2.4.    #
#                                                                            #
# Software is freely available for graphical display of the structure(s) in  #
# this CIF.  For information consult the CIF home page http://www.iucr.org/  #
# cif/home.html                                                              #
#                                                                            #
# This file may be used for bona fide research purposes within the           #
# scientific community so long as proper attribution is given to the journal # 
# article from which it was obtained.                                        #
#                                                                            #
##############################################################################
                                             
data_I
_audit_creation_method     SHELXL-97
_chemical_name_systematic
;
2-Methoxyphenyl 2-{2-[1-methyl-5-(4-methylbenzoyl)pyrrol-2-yl]acetamido}acetate
;
_chemical_name_common
;
amtolmetin guacil
;
_chemical_formula_moiety     'C24 H24 N2 O5'
_chemical_formula_sum     'C24 H24 N2 O5'
_chemical_formula_iupac     'C24 H24 N2 O5'
_chemical_formula_weight     420.45
_chemical_melting_point     ?
_symmetry_cell_setting     orthorhombic
_symmetry_space_group_name_H-M     'P n a 21'
_symmetry_space_group_name_Hall     'P2c-2n'
loop_
    _symmetry_equiv_pos_as_xyz
    'x, y, z'
    '-x, -y, z+1/2'
    '-x+1/2, y+1/2, z+1/2'
    'x+1/2, -y+1/2, z'
_cell_length_a     11.307(3)
_cell_length_b     19.768(7)
_cell_length_c     9.713(3)
_cell_angle_alpha     90.00
_cell_angle_beta     90.00
_cell_angle_gamma     90.00
_cell_volume     2170.9(12)
_cell_formula_units_Z     4
_cell_measurement_reflns_used     19812
_cell_measurement_theta_min     3.45
_cell_measurement_theta_max     27.48
_cell_measurement_temperature     293(2)
_exptl_crystal_description     block
_exptl_crystal_colour     colorless
_exptl_crystal_size_max     0.30
_exptl_crystal_size_mid     0.25
_exptl_crystal_size_min     0.20
_exptl_crystal_density_diffrn     1.286
_exptl_crystal_density_meas     ?
_exptl_crystal_density_method     'not measured'
_exptl_crystal_F_000     888
_exptl_absorpt_coefficient_mu     0.091
_exptl_absorpt_correction_type     'none'
_exptl_absorpt_process_details     ?
_exptl_absorpt_correction_T_min     ?
_exptl_absorpt_correction_T_max     ?
_exptl_special_details
;
;
_diffrn_ambient_temperature     293(2)
_diffrn_radiation_type     MoK\a
_diffrn_radiation_wavelength     0.71073
_diffrn_radiation_source     'fine-focus sealed tube'
_diffrn_radiation_monochromator     graphite
_diffrn_measurement_device_type     'Rigaku Weissenberg IP'
_diffrn_measurement_method     'scintillation counter'
_diffrn_detector_area_resol_mean     ?
_diffrn_reflns_number     19812
_diffrn_reflns_av_R_equivalents     0.0854
_diffrn_reflns_av_sigmaI/netI     0.0462
_diffrn_reflns_theta_min     3.45
_diffrn_reflns_theta_max     27.48
_diffrn_reflns_theta_full     27.48
_diffrn_measured_fraction_theta_max     0.996
_diffrn_measured_fraction_theta_full     0.996
_diffrn_reflns_limit_h_min     -14
_diffrn_reflns_limit_h_max     14
_diffrn_reflns_limit_k_min     -25
_diffrn_reflns_limit_k_max     25
_diffrn_reflns_limit_l_min     -12
_diffrn_reflns_limit_l_max     12
_diffrn_standards_number     none
_diffrn_standards_interval_count     'not measured'
_diffrn_standards_interval_time     'not measured'
_diffrn_standards_decay_%     ?
_refine_special_details
;
Refinement of <i>F</i>^2^ against ALL reflections. The weighted <i>R</i>-factor
<i>wR</i> and goodness of fit <i>S</i> are based on <i>F</i>^2^, conventional
<i>R</i>-factors <i>R</i> are based on <i>F</i>, with <i>F</i> set to zero for
negative <i>F</i>^2^. The threshold expression of <i>F</i>^2^ >
\s(<i>F</i>^2^) is used only for calculating <i>R</i>-factors(gt) <i>etc</i>.
and is not relevant to the choice of reflections for refinement.
<i>R</i>-factors based on <i>F</i>^2^ are statistically about twice as large
as those based on <i>F</i>, and <i>R</i>- factors based on ALL data will be
even larger.
;
_reflns_number_total     2626
_reflns_number_gt     1938
_reflns_threshold_expression     I>2\s(I)
_refine_ls_structure_factor_coef     Fsqd
_refine_ls_matrix_type     full
_refine_ls_R_factor_all     0.0987
_refine_ls_R_factor_gt     0.0680
_refine_ls_wR_factor_gt     0.0999
_refine_ls_wR_factor_ref     0.1088
_refine_ls_goodness_of_fit_ref     1.118
_refine_ls_restrained_S_all     1.118
_refine_ls_number_reflns     2626
_refine_ls_number_parameters     284
_refine_ls_number_restraints     1
_refine_ls_hydrogen_treatment     constr
_refine_ls_weighting_scheme     calc
_refine_ls_weighting_details
         'calc w=1/[\s^2^(Fo^2^)+(0.0337P)^2^+0.5426P] where P=(Fo^2^+2Fc^2^)/3'
_atom_sites_solution_hydrogens     geom
_atom_sites_solution_primary     direct
_atom_sites_solution_secondary     difmap
_refine_ls_shift/su_max     0.000
_refine_ls_shift/su_mean     0.000
_refine_diff_density_max     0.131
_refine_diff_density_min     -0.166
_refine_ls_extinction_method     'SHELXL97 (Sheldrick, 2008)'
_refine_ls_extinction_coef     0.0111(12)
_refine_ls_extinction_expression
                                  'Fc^*^=kFc[1+0.001xFc^2^\l^3^/sin(2\q)]^-1/4^'
loop_
    _atom_type_symbol
    _atom_type_description
    _atom_type_scat_dispersion_real
    _atom_type_scat_dispersion_imag
    _atom_type_scat_source
    'C' 'C' 0.0033 0.0000
                         'International Tables Vol C Tables 4.2.6.8 and 6.1.1.4'
    'H' 'H' 0.0000 0.0000
                         'International Tables Vol C Tables 4.2.6.8 and 6.1.1.4'
    'N' 'N' 0.0061 0.0000
                         'International Tables Vol C Tables 4.2.6.8 and 6.1.1.4'
    'O' 'O' 0.0106 0.0000
                         'International Tables Vol C Tables 4.2.6.8 and 6.1.1.4'
_computing_data_collection     'TEXRAY (Molecular Structure Corporation, 1999)'
_computing_cell_refinement     'TEXRAY (Molecular Structure Corporation, 1999)'
_computing_data_reduction     'TEXSAN (Molecular Structure Corporation, 1999)'
_computing_structure_solution     'SHELXS97 (Sheldrick, 2008)'
_computing_structure_refinement     'SHELXL97 (Sheldrick, 2008)'
_computing_molecular_graphics     'X-SEED (Barbour, 2001)'
_computing_publication_material     'SHELXL97 (Sheldrick, 2008)'
loop_
    _atom_site_type_symbol
    _atom_site_label
    _atom_site_fract_x
    _atom_site_fract_y
    _atom_site_fract_z
    _atom_site_U_iso_or_equiv
    _atom_site_adp_type
    _atom_site_calc_flag
    _atom_site_refinement_flags
    _atom_site_occupancy
    _atom_site_disorder_assembly
    _atom_site_disorder_group
    O O1 -0.0274(2) 0.40855(14) 0.2773(3) 0.0591(8) Uani d . 1 . .
    O O2 0.1174(2) 0.48242(13) 0.4332(4) 0.0637(8) Uani d . 1 . .
    O O3 0.2659(2) 0.40913(14) 0.4028(4) 0.0647(9) Uani d . 1 . .
    O O4 0.4775(2) 0.51742(15) 0.4870(3) 0.0595(8) Uani d . 1 . .
    O O5 0.7830(4) 0.75559(16) 0.3571(4) 0.0995(13) Uani d . 1 . .
    N N1 0.4020(2) 0.51066(16) 0.2744(3) 0.0481(8) Uani d . 1 . .
    H H1 0.4147 0.5028 0.1864 0.058 Uiso calc R 1 . .
    N N2 0.6986(2) 0.61548(15) 0.3541(3) 0.0438(7) Uani d . 1 . .
    C C1 -0.1080(4) 0.3716(3) 0.1921(5) 0.0747(14) Uani d . 1 . .
    H H1A -0.0888 0.3233 0.1960 0.112 Uiso calc R 1 . .
    H H1B -0.1016 0.3876 0.0969 0.112 Uiso calc R 1 . .
    H H1C -0.1890 0.3787 0.2252 0.112 Uiso calc R 1 . .
    C C2 -0.0308(3) 0.39568(19) 0.4136(5) 0.0469(9) Uani d . 1 . .
    C C3 -0.1055(3) 0.35013(19) 0.4785(5) 0.0547(11) Uani d . 1 . .
    H H3 -0.1590 0.3239 0.4251 0.066 Uiso calc R 1 . .
    C C4 -0.1032(4) 0.3424(2) 0.6190(5) 0.0676(13) Uani d . 1 . .
    H H4 -0.1552 0.3111 0.6620 0.081 Uiso calc R 1 . .
    C C5 -0.0266(4) 0.3793(3) 0.6973(5) 0.0721(13) Uani d . 1 . .
    H H5 -0.0254 0.3735 0.7944 0.086 Uiso calc R 1 . .
    C C6 0.0490(4) 0.4250(2) 0.6363(5) 0.0678(13) Uani d . 1 . .
    H H6 0.1021 0.4509 0.6907 0.081 Uiso calc R 1 . .
    C C7 0.0467(3) 0.43263(19) 0.4957(5) 0.0505(10) Uani d . 1 . .
    C C8 0.2255(3) 0.4638(2) 0.3893(4) 0.0464(9) Uani d . 1 . .
    C C9 0.2833(3) 0.5239(2) 0.3221(4) 0.0538(10) Uani d . 1 . .
    H H9A 0.2344 0.5385 0.2429 0.065 Uiso calc R 1 . .
    H H9B 0.2856 0.5618 0.3888 0.065 Uiso calc R 1 . .
    C C10 0.4926(3) 0.51018(18) 0.3624(4) 0.0448(9) Uani d . 1 . .
    C C11 0.6148(3) 0.5008(2) 0.3026(4) 0.0478(10) Uani d . 1 . .
    H H11A 0.6407 0.4533 0.3153 0.057 Uiso calc R 1 . .
    H H11B 0.6135 0.5106 0.2027 0.057 Uiso calc R 1 . .
    C C12 0.6995(3) 0.54758(17) 0.3735(4) 0.0402(8) Uani d . 1 . .
    C C13 0.7776(3) 0.53269(19) 0.4760(4) 0.0456(9) Uani d . 1 . .
    H H13 0.7976 0.4888 0.5084 0.055 Uiso calc R 1 . .
    C C14 0.8228(3) 0.59397(19) 0.5247(4) 0.0486(10) Uani d . 1 . .
    H H14 0.8779 0.5993 0.5978 0.058 Uiso calc R 1 . .
    C C15 0.7734(3) 0.64510(18) 0.4483(4) 0.0458(9) Uani d . 1 . .
    C C16 0.6281(4) 0.6504(2) 0.2510(4) 0.0677(13) Uani d . 1 . .
    H H16A 0.6737 0.6544 0.1656 0.102 Uiso calc R 1 . .
    H H16B 0.6074 0.6956 0.2847 0.102 Uiso calc R 1 . .
    H H16C 0.5556 0.6246 0.2332 0.102 Uiso calc R 1 . .
    C C17 0.7972(4) 0.7178(2) 0.4555(4) 0.0581(11) Uani d . 1 . .
    C C18 0.8422(3) 0.74440(19) 0.5879(4) 0.0483(9) Uani d . 1 . .
    C C19 0.8074(3) 0.71810(18) 0.7124(4) 0.0482(10) Uani d . 1 . .
    H H19 0.7539 0.6811 0.7145 0.058 Uiso calc R 1 . .
    C C20 0.8493(3) 0.74480(19) 0.8353(4) 0.0512(10) Uani d . 1 . .
    H H20 0.8244 0.7258 0.9204 0.061 Uiso calc R 1 . .
    C C21 0.9197(4) 0.79965(19) 0.5888(5) 0.0576(11) Uani d . 1 . .
    H H21 0.9435 0.8195 0.5042 0.069 Uiso calc R 1 . .
    C C22 0.9615(3) 0.8255(2) 0.7100(5) 0.0580(11) Uani d . 1 . .
    H H22 1.0152 0.8624 0.7080 0.070 Uiso calc R 1 . .
    C C23 0.9273(3) 0.79901(19) 0.8349(5) 0.0529(10) Uani d . 1 . .
    C C24 0.9719(5) 0.8269(2) 0.9692(5) 0.0820(16) Uani d . 1 . .
    H H24A 1.0546 0.8408 0.9588 0.123 Uiso calc R 1 . .
    H H24B 0.9662 0.7920 1.0406 0.123 Uiso calc R 1 . .
    H H24C 0.9240 0.8661 0.9958 0.123 Uiso calc R 1 . .
loop_
    _atom_site_aniso_label
    _atom_site_aniso_U_11
    _atom_site_aniso_U_22
    _atom_site_aniso_U_33
    _atom_site_aniso_U_12
    _atom_site_aniso_U_13
    _atom_site_aniso_U_23
    O1 0.0588(17) 0.0615(18) 0.0569(18) -0.0087(14) 0.0102(15) -0.0022(15)
    O2 0.0390(13) 0.0507(15) 0.101(2) -0.0013(12) 0.0066(16) -0.0015(17)
    O3 0.0476(15) 0.0512(17) 0.096(2) 0.0026(13) 0.0111(16) -0.0020(16)
    O4 0.0488(15) 0.091(2) 0.0383(16) -0.0072(15) 0.0047(13) -0.0114(16)
    O5 0.164(3) 0.065(2) 0.069(2) -0.033(2) -0.042(3) 0.0247(19)
    N1 0.0393(17) 0.064(2) 0.0406(17) -0.0050(15) -0.0003(15) -0.0036(16)
    N2 0.0472(16) 0.0503(18) 0.0339(16) -0.0026(14) -0.0076(15) 0.0020(15)
    C1 0.058(3) 0.102(4) 0.064(3) -0.004(3) -0.003(3) -0.008(3)
    C2 0.040(2) 0.043(2) 0.057(3) 0.0051(17) 0.011(2) -0.0051(19)
    C3 0.048(2) 0.043(2) 0.073(3) -0.0034(18) 0.012(2) -0.007(2)
    C4 0.064(3) 0.063(3) 0.076(4) 0.006(2) 0.024(3) 0.012(3)
    C5 0.071(3) 0.087(3) 0.059(3) 0.013(3) 0.001(3) 0.012(3)
    C6 0.052(3) 0.079(3) 0.072(3) 0.002(2) -0.008(2) -0.009(3)
    C7 0.039(2) 0.045(2) 0.067(3) 0.0008(18) 0.007(2) 0.001(2)
    C8 0.0365(18) 0.050(2) 0.052(2) -0.0055(18) -0.0036(18) -0.0102(19)
    C9 0.042(2) 0.061(2) 0.059(3) 0.0005(19) -0.006(2) 0.002(2)
    C10 0.046(2) 0.050(2) 0.039(2) -0.0093(17) 0.0015(19) -0.0059(19)
    C11 0.045(2) 0.062(2) 0.036(2) -0.0069(18) -0.0002(17) -0.0103(18)
    C12 0.0370(17) 0.050(2) 0.0338(19) -0.0018(16) 0.0052(16) -0.0062(17)
    C13 0.043(2) 0.046(2) 0.048(2) 0.0054(17) -0.0036(19) -0.0019(18)
    C14 0.042(2) 0.055(2) 0.048(2) -0.0012(18) -0.0135(18) -0.002(2)
    C15 0.050(2) 0.048(2) 0.040(2) -0.0054(17) -0.0137(19) -0.0016(18)
    C16 0.077(3) 0.071(3) 0.055(3) -0.003(2) -0.029(2) 0.015(2)
    C17 0.071(3) 0.052(2) 0.052(3) -0.008(2) -0.013(2) 0.008(2)
    C18 0.053(2) 0.038(2) 0.054(2) -0.0030(18) -0.007(2) -0.001(2)
    C19 0.048(2) 0.0395(19) 0.058(3) -0.0020(16) -0.012(2) 0.000(2)
    C20 0.057(2) 0.046(2) 0.051(2) 0.0035(19) -0.007(2) -0.004(2)
    C21 0.060(2) 0.043(2) 0.070(3) -0.007(2) -0.002(2) 0.003(2)
    C22 0.057(2) 0.043(2) 0.075(3) -0.0097(18) -0.004(3) -0.011(2)
    C23 0.052(2) 0.043(2) 0.063(3) 0.0061(18) -0.021(2) -0.012(2)
    C24 0.098(4) 0.069(3) 0.079(3) -0.003(3) -0.034(3) -0.024(3)
_geom_special_details
;
All e.s.d.'s (except the e.s.d. in the dihedral angle between two l.s. planes)
are estimated using the full covariance matrix. The cell e.s.d.'s are taken
into account individually in the estimation of e.s.d.'s in distances, angles
and torsion angles; correlations between e.s.d.'s in cell parameters are only
used when they are defined by crystal symmetry. An approximate (isotropic)
treatment of cell e.s.d.'s is used for estimating e.s.d.'s involving l.s.
planes.
;
loop_
    _geom_bond_atom_site_label_1
    _geom_bond_atom_site_label_2
    _geom_bond_site_symmetry_2
    _geom_bond_distance
    _geom_bond_publ_flag
    O1 C2 . 1.349(5) ?
    O1 C1 . 1.431(5) ?
    O2 C8 . 1.346(4) ?
    O2 C7 . 1.406(5) ?
    O3 C8 . 1.181(4) ?
    O4 C10 . 1.230(4) ?
    O5 C17 . 1.223(5) ?
    N1 C10 . 1.334(5) ?
    N1 C9 . 1.443(4) ?
    N1 H1 . 0.8800 ?
    N2 C12 . 1.355(4) ?
    N2 C15 . 1.377(4) ?
    N2 C16 . 1.454(5) ?
    C1 H1A . 0.9800 ?
    C1 H1B . 0.9800 ?
    C1 H1C . 0.9800 ?
    C2 C3 . 1.386(6) ?
    C2 C7 . 1.392(6) ?
    C3 C4 . 1.374(6) ?
    C3 H3 . 0.9500 ?
    C4 C5 . 1.365(7) ?
    C4 H4 . 0.9500 ?
    C5 C6 . 1.377(7) ?
    C5 H5 . 0.9500 ?
    C6 C7 . 1.374(6) ?
    C6 H6 . 0.9500 ?
    C8 C9 . 1.505(5) ?
    C9 H9A . 0.9900 ?
    C9 H9B . 0.9900 ?
    C10 C11 . 1.511(5) ?
    C11 C12 . 1.499(5) ?
    C11 H11A . 0.9900 ?
    C11 H11B . 0.9900 ?
    C12 C13 . 1.363(5) ?
    C13 C14 . 1.397(5) ?
    C13 H13 . 0.9500 ?
    C14 C15 . 1.372(5) ?
    C14 H14 . 0.9500 ?
    C15 C17 . 1.464(5) ?
    C16 H16A . 0.9800 ?
    C16 H16B . 0.9800 ?
    C16 H16C . 0.9800 ?
    C17 C18 . 1.479(6) ?
    C18 C19 . 1.374(5) ?
    C18 C21 . 1.400(5) ?
    C19 C20 . 1.388(6) ?
    C19 H19 . 0.9500 ?
    C20 C23 . 1.388(5) ?
    C20 H20 . 0.9500 ?
    C21 C22 . 1.367(6) ?
    C21 H21 . 0.9500 ?
    C22 C23 . 1.376(6) ?
    C22 H22 . 0.9500 ?
    C23 C24 . 1.504(6) ?
    C24 H24A . 0.9800 ?
    C24 H24B . 0.9800 ?
    C24 H24C . 0.9800 ?
loop_
    _geom_angle_atom_site_label_1
    _geom_angle_atom_site_label_2
    _geom_angle_atom_site_label_3
    _geom_angle_site_symmetry_1
    _geom_angle_site_symmetry_3
    _geom_angle
    _geom_angle_publ_flag
    C2 O1 C1 . . 116.9(3) ?
    C8 O2 C7 . . 117.5(3) ?
    C10 N1 C9 . . 120.6(3) ?
    C10 N1 H1 . . 119.7 ?
    C9 N1 H1 . . 119.7 ?
    C12 N2 C15 . . 108.9(3) ?
    C12 N2 C16 . . 124.7(3) ?
    C15 N2 C16 . . 126.4(3) ?
    O1 C1 H1A . . 109.5 ?
    O1 C1 H1B . . 109.5 ?
    H1A C1 H1B . . 109.5 ?
    O1 C1 H1C . . 109.5 ?
    H1A C1 H1C . . 109.5 ?
    H1B C1 H1C . . 109.5 ?
    O1 C2 C3 . . 125.9(4) ?
    O1 C2 C7 . . 116.4(4) ?
    C3 C2 C7 . . 117.7(4) ?
    C4 C3 C2 . . 120.8(4) ?
    C4 C3 H3 . . 119.6 ?
    C2 C3 H3 . . 119.6 ?
    C5 C4 C3 . . 120.4(5) ?
    C5 C4 H4 . . 119.8 ?
    C3 C4 H4 . . 119.8 ?
    C4 C5 C6 . . 120.3(5) ?
    C4 C5 H5 . . 119.9 ?
    C6 C5 H5 . . 119.9 ?
    C7 C6 C5 . . 119.3(5) ?
    C7 C6 H6 . . 120.4 ?
    C5 C6 H6 . . 120.4 ?
    C6 C7 C2 . . 121.5(4) ?
    C6 C7 O2 . . 119.7(4) ?
    C2 C7 O2 . . 118.6(4) ?
    O3 C8 O2 . . 124.5(4) ?
    O3 C8 C9 . . 127.1(3) ?
    O2 C8 C9 . . 108.4(3) ?
    N1 C9 C8 . . 113.5(3) ?
    N1 C9 H9A . . 108.9 ?
    C8 C9 H9A . . 108.9 ?
    N1 C9 H9B . . 108.9 ?
    C8 C9 H9B . . 108.9 ?
    H9A C9 H9B . . 107.7 ?
    O4 C10 N1 . . 121.5(4) ?
    O4 C10 C11 . . 121.3(3) ?
    N1 C10 C11 . . 117.2(3) ?
    C12 C11 C10 . . 109.4(3) ?
    C12 C11 H11A . . 109.8 ?
    C10 C11 H11A . . 109.8 ?
    C12 C11 H11B . . 109.8 ?
    C10 C11 H11B . . 109.8 ?
    H11A C11 H11B . . 108.2 ?
    N2 C12 C13 . . 108.7(3) ?
    N2 C12 C11 . . 122.9(3) ?
    C13 C12 C11 . . 128.0(3) ?
    C12 C13 C14 . . 107.3(3) ?
    C12 C13 H13 . . 126.4 ?
    C14 C13 H13 . . 126.4 ?
    C15 C14 C13 . . 107.9(3) ?
    C15 C14 H14 . . 126.1 ?
    C13 C14 H14 . . 126.1 ?
    C14 C15 N2 . . 107.2(3) ?
    C14 C15 C17 . . 128.5(3) ?
    N2 C15 C17 . . 124.2(3) ?
    N2 C16 H16A . . 109.5 ?
    N2 C16 H16B . . 109.5 ?
    H16A C16 H16B . . 109.5 ?
    N2 C16 H16C . . 109.5 ?
    H16A C16 H16C . . 109.5 ?
    H16B C16 H16C . . 109.5 ?
    O5 C17 C15 . . 122.5(4) ?
    O5 C17 C18 . . 120.5(4) ?
    C15 C17 C18 . . 117.0(3) ?
    C19 C18 C21 . . 117.9(4) ?
    C19 C18 C17 . . 122.2(3) ?
    C21 C18 C17 . . 119.9(4) ?
    C18 C19 C20 . . 121.0(3) ?
    C18 C19 H19 . . 119.5 ?
    C20 C19 H19 . . 119.5 ?
    C23 C20 C19 . . 120.5(4) ?
    C23 C20 H20 . . 119.8 ?
    C19 C20 H20 . . 119.8 ?
    C22 C21 C18 . . 120.9(4) ?
    C22 C21 H21 . . 119.5 ?
    C18 C21 H21 . . 119.5 ?
    C21 C22 C23 . . 121.3(4) ?
    C21 C22 H22 . . 119.4 ?
    C23 C22 H22 . . 119.4 ?
    C22 C23 C20 . . 118.4(4) ?
    C22 C23 C24 . . 122.1(4) ?
    C20 C23 C24 . . 119.6(4) ?
    C23 C24 H24A . . 109.5 ?
    C23 C24 H24B . . 109.5 ?
    H24A C24 H24B . . 109.5 ?
    C23 C24 H24C . . 109.5 ?
    H24A C24 H24C . . 109.5 ?
    H24B C24 H24C . . 109.5 ?
data_global
_journal_date_recd_electronic     2008-04-30
_journal_date_accepted     2008-07-04
_journal_name_full     'Acta Crystallographica, Section E'
_journal_year     2008
_journal_volume     64
_journal_issue      8
_journal_page_first     o1439
_journal_page_last     o1439
_journal_paper_category     QO
_journal_coeditor_code     BV2099
_publ_contact_author     'Lou, Ben-Yong'
_publ_contact_author_email     loubenyong@yahoo.com.cn
_publ_contact_author_fax     ?
_publ_contact_author_phone     ?
_publ_section_title
;
2-Methoxyphenyl 2-{2-[1-methyl-5-(4-methylbenzoyl)pyrrol-2-yl]acetamido}acetate
;
loop_
    _publ_author_name
    _publ_author_address
    'Lou, Ben-Yong'
;  Department of Chemistry and Chemical Engineering
   Minjiang University, Fuzhou 350108, People's Republic of China
;
    'Guo, Xia'
;  Department of Chemistry and Chemical Engineering
   Minjiang University, Fuzhou 350108, People's Republic of China
;
    'Lin, Qi'
;  Department of Chemistry and Chemical Engineering
   Minjiang University, Fuzhou 350108, People's Republic of China
;
