# Supplementary material for: 2-Methoxy­phenyl 2-{2-[1-methyl-5-(4-methyl­benzo­yl)pyrrol-2-yl]acetamido}acetate
Source: Acta Crystallogr Sect E Struct Rep Online. 2008 Jul 9;64(Pt 8):o1439. doi: 10.1107/S1600536808020722 (PMC2962070; doi:10.1107/S1600536808020722)
Supplement: Supplementary file 2 [file e-64-o1439-Isup2.hkl]

# 
# h,k,l, Fc-squared, Fo-squared, sigma(Fo-squared) and status flag 
# 
data_I
_shelx_title ' lou in Pna2(1)' 
_shelx_refln_list_code          4 
_shelx_F_calc_maximum      175.10 
_exptl_crystal_F_000       888.00 
_reflns_d_resolution_high  0.7701 
 
loop_ 
 _symmetry_equiv_pos_as_xyz 
 'x, y, z' 
 '-x, -y, z+1/2' 
 '-x+1/2, y+1/2, z+1/2' 
 'x+1/2, -y+1/2, z' 
 
_cell_length_a    11.3070 
_cell_length_b    19.7677 
_cell_length_c     9.7126 
_cell_angle_alpha  90.000 
_cell_angle_beta   90.000 
_cell_angle_gamma  90.000 
 
_shelx_F_squared_multiplier     1.000 
 
loop_ 
 _refln_index_h 
 _refln_index_k 
 _refln_index_l 
 _refln_F_squared_calc 
 _refln_F_squared_meas 
 _refln_F_squared_sigma 
 _refln_observed_status 
   2   0   0      142.84      123.16      3.39 o 
   4   0   0     2287.52     2282.74     30.67 o 
   6   0   0      204.70      207.12      8.34 o 
   8   0   0       84.60       96.81      9.43 o 
  10   0   0      337.58      341.01     17.58 o 
  12   0   0      265.08      272.28     20.71 o 
  14   0   0       37.01       28.76     21.44 o 
   2   1   0     2396.61     2271.96     19.93 o 
   3   1   0       12.25       12.12      2.00 o 
   4   1   0     1006.95     1004.11     10.39 o 
   5   1   0      176.15      179.36      7.36 o 
   6   1   0     1548.59     1515.03     20.00 o 
   7   1   0        0.33        0.49      3.86 o 
   8   1   0       41.77       43.41      5.72 o 
   9   1   0       95.03       95.16      7.63 o 
  10   1   0      151.64      151.57     13.13 o 
  11   1   0      165.86      173.75     11.86 o 
  12   1   0      118.79      126.41     13.04 o 
  13   1   0       19.01       14.10     11.14 o 
  14   1   0        0.56        9.26     10.85 o 
   2   2   0     1219.67     1239.60     11.49 o 
   3   2   0    20661.34    21275.55    337.83 o 
   4   2   0     2109.78     1982.56     20.91 o 
   5   2   0      524.35      506.51      7.29 o 
   6   2   0      197.52      228.75      6.30 o 
   7   2   0        9.88       10.68      3.65 o 
   8   2   0      771.44      788.70     13.96 o 
   9   2   0      150.05      146.49     10.54 o 
  10   2   0      188.96      197.00      9.48 o 
  11   2   0       79.29      101.59     16.59 o 
  12   2   0      128.53       93.76     15.46 o 
  13   2   0      109.32      107.46     17.32 o 
  14   2   0        8.54       22.35     11.76 o 
   1   3   0     2269.68     2087.60     20.11 o 
   2   3   0     7650.53     7481.23     86.55 o 
   3   3   0      312.72      317.50      4.70 o 
   4   3   0      915.99      901.42     23.28 o 
   5   3   0      156.89      162.77      7.14 o 
   6   3   0      558.87      535.14      9.03 o 
   7   3   0      152.81      150.63      5.80 o 
   8   3   0        4.71        6.25      4.47 o 
   9   3   0      409.73      388.21     18.00 o 
  10   3   0        2.47       -0.83      5.75 o 
  11   3   0      217.22      230.24     11.20 o 
  12   3   0       52.81       64.22      9.93 o 
  13   3   0       17.12       20.93      9.71 o 
  14   3   0        2.16        6.43      9.64 o 
   0   4   0     1964.34     1924.83     26.98 o 
   1   4   0     4880.02     4873.31     56.57 o 
   2   4   0     3751.01     3629.96     41.95 o 
   3   4   0     2214.38     2163.38     22.27 o 
   4   4   0      525.19      534.51      7.92 o 
   5   4   0     1450.83     1408.37     19.61 o 
   6   4   0       25.79       30.32      5.44 o 
   7   4   0      111.20      122.49      5.91 o 
   8   4   0       56.72       53.39      6.59 o 
   9   4   0       62.67       71.48      7.02 o 
  10   4   0      101.47      109.89      9.63 o 
  11   4   0       27.44       26.57      7.10 o 
  12   4   0        5.67        0.65      6.95 o 
  13   4   0       13.35       13.31      9.53 o 
  14   4   0       60.86       59.10     15.81 o 
   1   5   0    30658.73    34076.81    695.59 o 
   2   5   0    22815.31    22762.96    417.92 o 
   3   5   0    14207.32    14286.47    211.62 o 
   4   5   0      184.83      187.43      6.34 o 
   5   5   0      116.01      112.84      6.33 o 
   6   5   0       30.43       32.09      3.93 o 
   7   5   0      183.69      169.22      6.24 o 
   8   5   0       37.65       35.38      4.67 o 
   9   5   0       58.74       69.13      5.79 o 
  10   5   0      118.66      125.84      9.81 o 
  11   5   0       24.02       21.89      7.29 o 
  12   5   0        3.03       -0.74      7.76 o 
  13   5   0        8.94       14.87     11.02 o 
  14   5   0        2.50        1.83     10.03 o 
   0   6   0     1230.02     1122.63     18.14 o 
   1   6   0      631.82      586.06      8.15 o 
   2   6   0     4896.12     4876.98     63.38 o 
   3   6   0       26.21       15.20      3.48 o 
   4   6   0     2115.35     2104.19     24.92 o 
   5   6   0       80.89       89.39      6.35 o 
   6   6   0     1049.74     1121.13     16.96 o 
   7   6   0        4.24        6.36      4.60 o 
   8   6   0      899.38      920.46     19.92 o 
   9   6   0       12.04        8.23      5.82 o 
  10   6   0      538.12      530.99     15.37 o 
  11   6   0      136.51      155.23     16.54 o 
  12   6   0        2.64        2.96      7.89 o 
  13   6   0        2.94       15.36     11.46 o 
  14   6   0        0.08        3.94     17.79 o 
   1   7   0     2996.53     2840.02     34.93 o 
   2   7   0      579.09      577.78     11.89 o 
   3   7   0      378.49      381.28      7.31 o 
   4   7   0     3351.78     3292.83     40.92 o 
   5   7   0     1726.11     1725.96     26.07 o 
   6   7   0     2303.91     2205.59     40.13 o 
   7   7   0      233.96      246.18      7.66 o 
   8   7   0       38.48       37.43      6.50 o 
   9   7   0      152.29      164.42      9.47 o 
  10   7   0      824.74      818.42     17.06 o 
  11   7   0        1.00        4.73      6.53 o 
  12   7   0        1.67       12.31      9.62 o 
  13   7   0       40.76       46.62     11.65 o 
  14   7   0       24.22       43.49     19.00 o 
   0   8   0     6213.95     6003.13    117.45 o 
   1   8   0      871.33      885.68     12.04 o 
   2   8   0      514.65      561.15      9.67 o 
   3   8   0        7.38        1.45      3.53 o 
   4   8   0      549.53      545.74      9.52 o 
   5   8   0       62.99       90.62      8.67 o 
   6   8   0      293.46      309.93      9.88 o 
   7   8   0      148.12      162.37      6.81 o 
   8   8   0      720.50      710.05     15.44 o 
   9   8   0       77.98       76.56      7.72 o 
  10   8   0      209.11      232.74     12.97 o 
  11   8   0        1.19        0.46      6.93 o 
  12   8   0        1.42       10.06     10.54 o 
  13   8   0       25.71       31.99     11.13 o 
   1   9   0        9.81        9.46      3.36 o 
   2   9   0        1.17        3.01      3.22 o 
   3   9   0       37.45       48.53      5.47 o 
   4   9   0     1657.47     1748.36     25.70 o 
   5   9   0      712.90      675.57     13.92 o 
   6   9   0      136.57      136.00      7.41 o 
   7   9   0      195.78      175.41      9.49 o 
   8   9   0       14.41       28.84      6.61 o 
   9   9   0      184.15      188.14     10.13 o 
  10   9   0      595.00      590.56     16.38 o 
  11   9   0        0.98        0.79      6.85 o 
  12   9   0       64.36       44.02     11.87 o 
  13   9   0       52.78       33.93     15.83 o 
   0  10   0      632.28      641.38     17.59 o 
   1  10   0      567.23      605.56     10.63 o 
   2  10   0     2593.22     2672.52     37.61 o 
   3  10   0      175.00      158.04     14.75 o 
   4  10   0      277.23      254.40     12.35 o 
   5  10   0      366.16      367.02     11.02 o 
   6  10   0        2.84        9.09      6.39 o 
   7  10   0        2.30        9.85      9.03 o 
   8  10   0        1.26       -2.61      5.20 o 
   9  10   0       52.45       46.73      7.12 o 
  10  10   0       57.98       43.58      8.83 o 
  11  10   0       18.31       31.41     11.85 o 
  12  10   0       17.69       32.20     11.46 o 
  13  10   0       14.31       32.49     28.35 o 
   1  11   0      734.41      739.36     12.91 o 
   2  11   0      397.41      378.55      9.80 o 
   3  11   0       62.50       67.93      5.79 o 
   4  11   0       63.81       67.05      6.00 o 
   5  11   0        0.61        9.78      4.90 o 
   6  11   0      294.65      306.85     10.93 o 
   7  11   0      142.72      168.71     12.42 o 
   8  11   0      782.83      725.82     26.16 o 
   9  11   0      293.46      311.18     13.04 o 
  10  11   0        7.41        6.27      7.32 o 
  11  11   0       10.23       11.32      8.24 o 
  12  11   0       18.72       17.40      8.14 o 
  13  11   0       35.01       27.10     16.47 o 
   0  12   0     1134.00     1005.47     23.74 o 
   1  12   0       60.21       75.10      6.09 o 
   2  12   0      738.46      696.05     14.12 o 
   3  12   0      409.10      375.14     10.51 o 
   4  12   0       59.18       57.98      5.98 o 
   5  12   0      494.64      505.62     21.86 o 
   6  12   0       80.79       83.75      7.63 o 
   7  12   0      878.59      872.93     20.61 o 
   8  12   0      270.77      268.95     12.94 o 
   9  12   0       66.57       51.30      8.53 o 
  10  12   0       93.86       77.01      9.92 o 
  11  12   0        9.89        7.64      7.46 o 
  12  12   0       11.00        7.72     15.83 o 
   1  13   0      143.88      169.02     11.76 o 
   2  13   0      617.59      626.72     18.96 o 
   3  13   0      151.02      163.20      8.82 o 
   4  13   0       84.20       91.89      9.75 o 
   5  13   0        0.27        5.18      5.90 o 
   6  13   0      136.73      130.37      8.97 o 
   7  13   0      163.72      175.02     20.22 o 
   8  13   0       23.06       22.63      8.30 o 
   9  13   0      134.01      152.85     18.88 o 
  10  13   0       24.55       25.79      9.48 o 
  11  13   0       10.76       11.61      7.69 o 
  12  13   0       14.24       30.17     18.89 o 
   0  14   0       63.28       75.39     11.65 o 
   1  14   0      134.58      127.04      8.27 o 
   2  14   0      298.60      285.89     11.66 o 
   3  14   0        1.73        0.38      5.38 o 
   4  14   0      377.21      363.96     11.54 o 
   5  14   0      134.53      135.65      8.57 o 
   6  14   0      192.67      200.43     10.42 o 
   7  14   0      106.12       95.58     10.60 o 
   8  14   0        0.14       -0.94      7.62 o 
   9  14   0        0.10        4.70      6.70 o 
  10  14   0       43.45       16.58     10.37 o 
  11  14   0       96.34      109.57     25.67 o 
  12  14   0        1.73       16.33     18.72 o 
   1  15   0      283.16      291.14     11.35 o 
   2  15   0       37.56       42.27      8.14 o 
   3  15   0       87.10       99.21      9.28 o 
   4  15   0       79.06       83.57      8.02 o 
   5  15   0       20.65       15.45      6.81 o 
   6  15   0      249.49      232.68     11.49 o 
   7  15   0        9.41        7.12      6.69 o 
   8  15   0       49.69       36.11      9.39 o 
   9  15   0       24.59       17.65     10.24 o 
  10  15   0        1.67       -3.20      8.32 o 
  11  15   0       37.70       35.58     17.64 o 
   0  16   0      146.74      128.06     12.88 o 
   1  16   0       48.42       52.47      8.52 o 
   2  16   0      399.31      369.91     14.92 o 
   3  16   0        0.03        3.45      6.47 o 
   4  16   0      179.67      162.74     11.41 o 
   5  16   0       31.63       28.79      9.02 o 
   6  16   0       44.12       39.10      7.80 o 
   7  16   0        1.61        7.16      9.16 o 
   8  16   0        4.35        6.43      8.40 o 
   9  16   0      139.84      106.22     12.55 o 
  10  16   0       18.83       32.88     19.13 o 
  11  16   0        0.68       10.73     18.41 o 
   1  17   0       80.08       74.97      8.85 o 
   2  17   0      457.36      435.95     17.98 o 
   3  17   0       13.77        9.23      8.63 o 
   4  17   0      139.05      154.51     10.79 o 
   5  17   0      105.17       91.11     11.31 o 
   6  17   0        0.01       12.60      7.92 o 
   7  17   0        9.08       13.46      8.68 o 
   8  17   0       12.81       13.27     10.96 o 
   9  17   0       84.24       41.47     13.71 o 
  10  17   0       24.83       14.08     16.56 o 
   0  18   0       97.10      120.61     14.47 o 
   1  18   0      113.61      120.12     11.06 o 
   2  18   0       90.98      110.57     12.39 o 
   3  18   0      516.56      492.41     17.64 o 
   4  18   0        0.87       -3.61      7.63 o 
   5  18   0       28.61       21.56      9.52 o 
   6  18   0       52.22       48.96     15.63 o 
   7  18   0        0.38        4.50      7.87 o 
   8  18   0       15.23       18.71     10.58 o 
   9  18   0        0.00       -5.92     12.34 o 
  10  18   0       34.50       54.54     26.28 o 
   1  19   0       14.33        8.32      9.00 o 
   2  19   0        3.90        5.08      8.07 o 
   3  19   0       42.42       33.40      9.35 o 
   4  19   0      153.19      147.21     12.27 o 
   5  19   0       27.22       48.03     11.01 o 
   6  19   0        2.28        9.75      8.85 o 
   7  19   0        0.45       10.70     10.79 o 
   8  19   0       13.48       16.08     14.24 o 
   9  19   0        0.07       22.80     19.37 o 
   0  20   0      128.03      130.93     17.32 o 
   1  20   0       38.82       42.40     10.24 o 
   2  20   0        2.88        0.90      8.28 o 
   3  20   0        7.47       20.36     12.29 o 
   4  20   0       94.20      112.14     16.66 o 
   5  20   0        6.41       27.22     11.50 o 
   6  20   0        3.20        9.46     13.64 o 
   7  20   0        8.80       15.61      9.51 o 
   8  20   0        6.15        1.18     10.06 o 
   9  20   0        9.09       25.74     21.48 o 
   1  21   0        0.99       -1.32      8.93 o 
   2  21   0       16.49        7.89     13.18 o 
   3  21   0        2.24       22.68     14.25 o 
   4  21   0       14.91       35.27     13.05 o 
   5  21   0       10.30       26.87     16.95 o 
   6  21   0       24.57       32.04     11.05 o 
   7  21   0       13.87       11.85      9.76 o 
   8  21   0        2.79       29.36     18.88 o 
   0  22   0       44.37       52.51     16.81 o 
   1  22   0       19.90        1.77     10.51 o 
   2  22   0       16.91       31.61     12.37 o 
   3  22   0        4.97       26.75     14.25 o 
   4  22   0       49.41       59.57     12.72 o 
   5  22   0       36.96       35.56     13.20 o 
   6  22   0        5.02       15.95     12.55 o 
   7  22   0        0.81       20.26     15.27 o 
   1  23   0       29.03       56.91     18.28 o 
   2  23   0       12.59        6.72     11.94 o 
   3  23   0        5.65        7.86     11.84 o 
   4  23   0        0.06       32.82     14.55 o 
   5  23   0       15.63       18.83     13.44 o 
   6  23   0       13.42       20.13     11.88 o 
   0  24   0        5.38       35.32     18.82 o 
   1  24   0        9.38       15.50     12.17 o 
   2  24   0        6.93        2.90     13.80 o 
   3  24   0        2.92       24.26     17.27 o 
   4  24   0        0.88       14.54     12.63 o 
   5  24   0        0.41        7.38     15.06 o 
   1  25   0       10.85       37.93     15.06 o 
   2  25   0       31.59       50.31     15.06 o 
   3  25   0        4.39       14.49     15.92 o 
   2   0   1     7435.08     7233.82     81.28 o 
   4   0   1     2168.38     2118.23     20.91 o 
   6   0   1     1534.43     1601.33     20.01 o 
   8   0   1       61.13       68.47      6.28 o 
  10   0   1      148.70      151.78      9.70 o 
  12   0   1       11.78        5.95      8.24 o 
  14   0   1      215.86      200.44     29.03 o 
   2   1   1    10257.56    10183.60     93.28 o 
   3   1   1     3194.68     3109.77     22.28 o 
   4   1   1      125.97      137.17      2.67 o 
   5   1   1      782.72      785.67      7.13 o 
   6   1   1       92.23       96.11      2.97 o 
   7   1   1      621.73      652.51      9.48 o 
   8   1   1      180.49      195.40      5.64 o 
   9   1   1      300.56      297.77      8.07 o 
  10   1   1       97.77      109.48      6.24 o 
  11   1   1       18.13       23.61      6.18 o 
  12   1   1       16.97       13.17      6.89 o 
  13   1   1       14.90       13.61      7.23 o 
  14   1   1       10.61        6.54      7.54 o 
   1   2   1     3948.07     3683.83     29.08 o 
   2   2   1     6769.30     6582.51     55.92 o 
   3   2   1     3968.34     3796.77     28.94 o 
   4   2   1     1202.46     1135.91      9.14 o 
   5   2   1      380.15      367.37      5.70 o 
   6   2   1      525.47      551.03      6.47 o 
   7   2   1       50.71       45.60      3.17 o 
   8   2   1      291.51      297.85      6.20 o 
   9   2   1       76.50       85.48      5.41 o 
  10   2   1       30.59       32.09      5.03 o 
  11   2   1       14.48       19.32      5.59 o 
  12   2   1        0.76        4.73      6.18 o 
  13   2   1      117.38      119.01     10.17 o 
  14   2   1       79.19       79.78     10.84 o 
   0   3   1     6093.08     5852.35     68.50 o 
   1   3   1     7876.09     7569.84     67.02 o 
   2   3   1      592.61      539.37      4.86 o 
   3   3   1     2700.63     2680.64     20.95 o 
   4   3   1      954.83      968.85     12.34 o 
   5   3   1      719.06      763.82      6.95 o 
   6   3   1      543.63      517.18      6.03 o 
   7   3   1       63.50       58.93      3.36 o 
   8   3   1      391.73      381.50      7.20 o 
   9   3   1       97.24       99.49      4.85 o 
  10   3   1      138.93      155.97      6.72 o 
  11   3   1      184.32      186.87      8.65 o 
  12   3   1       12.66       16.96      5.44 o 
  13   3   1       13.66       24.06      7.86 o 
  14   3   1       24.81       34.42      9.24 o 
   1   4   1     6308.25     5976.07     52.07 o 
   2   4   1      968.57      901.14      9.30 o 
   3   4   1     1879.98     1805.32     14.97 o 
   4   4   1      152.96      146.94      3.70 o 
   5   4   1     1165.49     1137.36      9.88 o 
   6   4   1      975.95     1012.93      9.19 o 
   7   4   1      157.59      171.81      4.44 o 
   8   4   1      115.81      133.98      4.12 o 
   9   4   1       29.62       35.91      3.86 o 
  10   4   1       38.65       37.68      5.37 o 
  11   4   1       56.34       56.31      5.76 o 
  12   4   1        7.59       14.72      6.25 o 
  13   4   1       27.38       27.28      7.09 o 
  14   4   1        0.57       11.20      7.71 o 
   0   5   1     2103.40     2077.14     27.41 o 
   1   5   1     1365.72     1246.71      9.93 o 
   2   5   1      108.22       89.91      2.12 o 
   3   5   1      804.19      784.53      6.88 o 
   4   5   1      694.40      724.89      7.23 o 
   5   5   1       72.96       82.59      4.33 o 
   6   5   1      361.26      365.84      5.16 o 
   7   5   1      247.24      250.01      4.77 o 
   8   5   1       52.23       58.53      4.43 o 
   9   5   1       17.83       18.65      3.70 o 
  10   5   1      174.47      175.84      6.27 o 
  11   5   1      205.46      207.96      9.25 o 
  12   5   1       11.04       10.35      6.17 o 
  13   5   1       34.10       29.92      8.28 o 
  14   5   1        0.98       11.29      9.08 o 
   1   6   1      699.68      669.96      6.08 o 
   2   6   1      532.07      505.44      5.03 o 
   3   6   1       79.92       89.50      3.92 o 
   4   6   1     2130.20     2129.46     18.45 o 
   5   6   1      611.59      630.34      9.18 o 
   6   6   1      176.25      185.12      4.79 o 
   7   6   1        9.49        9.65      3.19 o 
   8   6   1       38.02       41.98      4.20 o 
   9   6   1      101.76      115.53      5.10 o 
  10   6   1      150.59      179.62      7.70 o 
  11   6   1       17.04       15.10      5.30 o 
  12   6   1        0.47        4.22      6.12 o 
  13   6   1        2.61       14.96      7.36 o 
  14   6   1        7.44       10.99     10.67 o 
   0   7   1      910.63      953.53     14.50 o 
   1   7   1      611.41      615.56      6.28 o 
   2   7   1      471.22      447.39      5.11 o 
   3   7   1     1468.85     1392.70     12.13 o 
   4   7   1     2007.96     2032.11     17.54 o 
   5   7   1     1417.80     1463.71     15.59 o 
   6   7   1       75.81       91.46      4.72 o 
   7   7   1      262.02      256.69      5.63 o 
   8   7   1       92.31       93.51      6.05 o 
   9   7   1       13.42       13.20      3.93 o 
  10   7   1       13.74        8.64      4.47 o 
  11   7   1       32.02       25.65      6.12 o 
  12   7   1        3.77        6.72      6.00 o 
  13   7   1        8.61       18.67      7.82 o 
  14   7   1        3.79       22.44     11.57 o 
   1   8   1      710.60      746.34      8.23 o 
   2   8   1       36.31       38.89      2.64 o 
   3   8   1     1602.01     1602.51     15.16 o 
   4   8   1      263.94      294.14      5.36 o 
   5   8   1      302.83      283.55      6.24 o 
   6   8   1      967.93      929.12     16.06 o 
   7   8   1       74.08       75.21      4.76 o 
   8   8   1      321.18      315.80      6.63 o 
   9   8   1      256.98      239.38      7.97 o 
  10   8   1       26.73       22.61      4.53 o 
  11   8   1       39.69       32.80      5.20 o 
  12   8   1        6.06       18.90      5.82 o 
  13   8   1       28.93       32.42      9.50 o 
   0   9   1     6005.27     6091.28     87.29 o 
   1   9   1      265.04      281.52      4.93 o 
   2   9   1       66.74       75.03      4.22 o 
   3   9   1       25.73       28.55      3.00 o 
   4   9   1     3975.56     3951.36     38.20 o 
   5   9   1       13.78       15.69      2.68 o 
   6   9   1       91.08       98.68      5.52 o 
   7   9   1      516.95      500.31     10.94 o 
   8   9   1        9.18        7.06      3.57 o 
   9   9   1        4.52        4.66      3.79 o 
  10   9   1       87.04       67.29      6.22 o 
  11   9   1        6.34        9.46      6.03 o 
  12   9   1        6.34       15.26      5.82 o 
  13   9   1        4.36       18.56      9.41 o 
   1  10   1     1212.49     1199.26     15.73 o 
   2  10   1       80.47       87.07      3.48 o 
   3  10   1      564.65      558.84      9.09 o 
   4  10   1        2.40        2.36      2.81 o 
   5  10   1      102.38      109.42      4.26 o 
   6  10   1      443.29      443.27      8.04 o 
   7  10   1      193.17      180.22      8.32 o 
   8  10   1      240.80      231.90      9.27 o 
   9  10   1      139.04      133.98      5.97 o 
  10  10   1       39.40       32.44      5.15 o 
  11  10   1        6.02        5.08      4.51 o 
  12  10   1        3.08       20.00      8.55 o 
  13  10   1        6.04       13.11      9.84 o 
   0  11   1      867.82      808.27     13.55 o 
   1  11   1      443.91      475.51      7.51 o 
   2  11   1      270.22      267.35      6.31 o 
   3  11   1      220.31      248.62      6.00 o 
   4  11   1      127.86      139.19      5.81 o 
   5  11   1      216.47      219.79      5.94 o 
   6  11   1      193.81      199.36      6.44 o 
   7  11   1      338.44      312.36      8.94 o 
   8  11   1       48.95       36.76      4.85 o 
   9  11   1       79.34       63.75      6.26 o 
  10  11   1       21.44       15.49      5.40 o 
  11  11   1       15.28       14.20      5.11 o 
  12  11   1        1.76        5.53      7.44 o 
  13  11   1        4.48       17.11      9.72 o 
   1  12   1      244.11      244.68      5.77 o 
   2  12   1      111.58      111.84      5.10 o 
   3  12   1       72.10       73.38      5.68 o 
   4  12   1      201.36      211.41      5.74 o 
   5  12   1      119.77      122.21      4.96 o 
   6  12   1      721.18      682.81      9.97 o 
   7  12   1       32.06       31.20      5.12 o 
   8  12   1       57.09       39.94      4.95 o 
   9  12   1      127.72       99.10     13.31 o 
  10  12   1        2.89        2.79      3.94 o 
  11  12   1        0.52       11.95      7.70 o 
  12  12   1        3.55       16.46      7.79 o 
   0  13   1      145.70      153.09      8.63 o 
   1  13   1      162.71      189.49      5.87 o 
   2  13   1      161.51      163.56      6.09 o 
   3  13   1       34.49       45.68      4.26 o 
   4  13   1       57.89       59.54      4.56 o 
   5  13   1       93.92      101.90      5.38 o 
   6  13   1      163.02      148.38      6.47 o 
   7  13   1      187.94      181.68      8.20 o 
   8  13   1       35.81       28.65      4.96 o 
   9  13   1      114.07       98.97      8.69 o 
  10  13   1      107.41      110.60      8.01 o 
  11  13   1        0.77       -2.97      7.52 o 
  12  13   1       21.89       24.86      9.81 o 
   1  14   1      679.56      655.65     10.96 o 
   2  14   1        3.91        4.37      3.83 o 
   3  14   1      152.81      143.34      5.89 o 
   4  14   1       95.33      110.14      7.19 o 
   5  14   1      183.85      163.03      7.27 o 
   6  14   1       30.75       30.77      4.51 o 
   7  14   1      118.59      114.77      6.56 o 
   8  14   1      127.40      107.27      8.39 o 
   9  14   1       45.10       33.23      6.25 o 
  10  14   1        0.11        5.57      7.34 o 
  11  14   1        3.15        4.90      7.94 o 
  12  14   1        5.11       -3.23     10.55 o 
   0  15   1       61.91       60.43      8.04 o 
   1  15   1      292.72      283.02      7.78 o 
   2  15   1      165.10      185.96      8.52 o 
   3  15   1      192.66      202.84      7.58 o 
   4  15   1      375.70      355.74      9.18 o 
   5  15   1        8.04       11.99      4.80 o 
   6  15   1       65.22       64.41      6.14 o 
   7  15   1      205.74      200.98      8.08 o 
   8  15   1       51.80       56.44      8.44 o 
   9  15   1       13.93       13.94      6.67 o 
  10  15   1       22.60       19.23      8.02 o 
  11  15   1       10.48       16.64     10.02 o 
   1  16   1      173.93      182.73      7.57 o 
   2  16   1      215.89      216.96      8.22 o 
   3  16   1      103.04      114.79      6.99 o 
   4  16   1       10.61       10.48      5.63 o 
   5  16   1      122.05      116.74      9.23 o 
   6  16   1      120.13      111.92      6.69 o 
   7  16   1      113.26      114.57      6.96 o 
   8  16   1       59.33       58.66     14.32 o 
   9  16   1       24.35       20.27      7.90 o 
  10  16   1       31.00       24.31     10.91 o 
  11  16   1        3.27       19.99     13.66 o 
   0  17   1       47.66       50.23      8.21 o 
   1  17   1       21.53       24.39      5.63 o 
   2  17   1       54.59       51.17      6.70 o 
   3  17   1       85.12       89.45      7.10 o 
   4  17   1      212.79      214.78      8.22 o 
   5  17   1        0.21        5.89      5.41 o 
   6  17   1        0.69        9.81      5.39 o 
   7  17   1        1.68       11.57      5.77 o 
   8  17   1       45.00       31.15      8.52 o 
   9  17   1        4.56        6.20      9.37 o 
  10  17   1        1.55       11.33      9.90 o 
   1  18   1       34.95       27.52      6.48 o 
   2  18   1       33.10       29.53      6.63 o 
   3  18   1       61.53       60.85      8.07 o 
   4  18   1       69.34       58.32      6.68 o 
   5  18   1      123.87      118.66      8.90 o 
   6  18   1      111.26      103.16     10.02 o 
   7  18   1        8.30        5.11      5.67 o 
   8  18   1       22.58       15.34      6.50 o 
   9  18   1       13.09       21.03     10.09 o 
  10  18   1       18.32       32.03     12.14 o 
   0  19   1      149.48      166.05     12.83 o 
   1  19   1      177.27      168.34      9.15 o 
   2  19   1       22.73       19.70      6.82 o 
   3  19   1       20.12       21.63      6.91 o 
   4  19   1       24.05       27.24      7.24 o 
   5  19   1        6.64       18.74      6.29 o 
   6  19   1        1.96       11.30      6.54 o 
   7  19   1        1.03       16.56      9.63 o 
   8  19   1       16.40       27.46     11.13 o 
   9  19   1        1.44       16.62     12.81 o 
   1  20   1       90.97       82.21      8.64 o 
   2  20   1      111.04      117.49      9.19 o 
   3  20   1        1.44        1.78      6.20 o 
   4  20   1       18.40       24.23      7.50 o 
   5  20   1        5.18       19.29      8.35 o 
   6  20   1       35.37       30.73      7.90 o 
   7  20   1        2.98        9.38      7.87 o 
   8  20   1        9.12        4.15     10.15 o 
   9  20   1       10.12       30.20     12.67 o 
   0  21   1       44.04       31.57     10.67 o 
   1  21   1        6.54        3.66      6.72 o 
   2  21   1        6.79       12.37      7.80 o 
   3  21   1       49.53       62.09     11.31 o 
   4  21   1       44.89       45.16      9.23 o 
   5  21   1        0.41        5.25      8.05 o 
   6  21   1        4.64       10.64      7.45 o 
   7  21   1        7.33       29.31     10.50 o 
   8  21   1        4.56       31.57     10.77 o 
   1  22   1       98.65       96.59     10.04 o 
   2  22   1       13.67       26.89      7.92 o 
   3  22   1        9.64       12.99      7.61 o 
   4  22   1        8.52       20.09      8.73 o 
   5  22   1        0.08        4.97      8.96 o 
   6  22   1        5.90       15.97      8.93 o 
   7  22   1       19.47       29.18     11.67 o 
   0  23   1        1.46       14.84     11.30 o 
   1  23   1        2.20       15.31      9.24 o 
   2  23   1        3.32        4.06      8.34 o 
   3  23   1        5.67       10.84      8.75 o 
   4  23   1       12.78       17.66      8.64 o 
   5  23   1        1.69        5.60      8.44 o 
   6  23   1        2.26       14.66     11.24 o 
   1  24   1       21.30       14.66      9.31 o 
   2  24   1       11.39       27.62      9.87 o 
   3  24   1       13.18       34.24     12.40 o 
   4  24   1        0.02       -0.46      9.09 o 
   5  24   1        3.99        2.08     19.19 o 
   0  25   1       27.24       39.79     17.56 o 
   1  25   1        3.72       22.81     10.07 o 
   2  25   1       19.52       53.22     12.04 o 
   3  25   1        8.06        7.06     14.20 o 
   0   0   2    26009.88    30861.00    688.77 o 
   2   0   2    10214.54    10323.91    150.60 o 
   4   0   2     6517.24     6626.55     84.65 o 
   6   0   2       18.31       12.93      3.19 o 
   8   0   2      251.21      251.58      7.68 o 
  10   0   2      197.93      199.16      9.42 o 
  12   0   2       66.96       61.08     11.10 o 
  14   0   2       22.18       21.82     11.97 o 
   1   1   2     3729.57     3465.08     22.41 o 
   2   1   2     1270.01     1196.44      9.24 o 
   3   1   2     7663.89     7640.97     95.36 o 
   4   1   2       22.70       12.68      1.57 o 
   5   1   2     1299.18     1358.77     12.62 o 
   6   1   2      288.75      271.35      4.58 o 
   7   1   2      440.75      452.90      6.06 o 
   8   1   2      123.70      133.18      5.40 o 
   9   1   2      179.20      161.91      5.45 o 
  10   1   2       39.55       32.92      5.10 o 
  11   1   2       67.90       65.09      6.33 o 
  12   1   2        9.03       14.29      8.28 o 
  13   1   2       10.68       17.24      6.68 o 
  14   1   2        5.75       16.12      8.77 o 
   0   2   2     9107.47     8913.73    123.82 o 
   1   2   2     5903.86     5745.05     46.07 o 
   2   2   2       44.74       36.51      2.74 o 
   3   2   2     1346.18     1327.01     11.78 o 
   4   2   2      625.78      631.83      6.88 o 
   5   2   2      801.10      815.16      7.80 o 
   6   2   2      254.04      293.55      4.35 o 
   7   2   2      615.84      616.91      7.10 o 
   8   2   2      210.44      227.35      5.47 o 
   9   2   2      101.61      129.10      6.24 o 
  10   2   2      224.79      211.84      7.92 o 
  11   2   2       20.79       24.08      5.25 o 
  12   2   2       30.81       37.75      7.59 o 
  13   2   2        1.35        5.36      6.15 o 
  14   2   2        0.06        5.60      7.86 o 
   1   3   2      595.52      523.93      6.26 o 
   2   3   2     2552.73     2404.65     36.30 o 
   3   3   2      833.71      755.65      7.98 o 
   4   3   2      250.57      253.52      4.99 o 
   5   3   2      939.38      965.97     11.56 o 
   6   3   2     1611.54     1689.48     14.88 o 
   7   3   2       99.62       98.60      3.74 o 
   8   3   2      171.59      175.83      4.99 o 
   9   3   2      110.87      114.38      5.39 o 
  10   3   2       19.31       23.46      5.04 o 
  11   3   2        3.77        0.02      4.79 o 
  12   3   2       11.39       13.03      5.34 o 
  13   3   2        1.61       12.01      7.07 o 
  14   3   2       15.98       23.92     12.38 o 
   0   4   2     6874.14     6616.98     86.91 o 
   1   4   2     3526.04     3405.89     26.87 o 
   2   4   2     1702.49     1626.62     17.41 o 
   3   4   2     2862.07     2830.00     26.72 o 
   4   4   2     1019.28      988.28     10.27 o 
   5   4   2       26.01       36.34      2.08 o 
   6   4   2      435.49      447.93      7.12 o 
   7   4   2      132.42      138.57      7.71 o 
   8   4   2      221.30      212.27      8.01 o 
   9   4   2       19.13       22.04      3.57 o 
  10   4   2      114.05      116.57      5.81 o 
  11   4   2       16.86       13.19      5.57 o 
  12   4   2       26.26       26.18      6.37 o 
  13   4   2        6.10        5.23      6.24 o 
  14   4   2        5.40       22.18     11.04 o 
   1   5   2     1075.54      979.51      8.78 o 
   2   5   2       19.83       24.13      2.55 o 
   3   5   2     1796.09     1779.78     18.49 o 
   4   5   2      575.54      578.74      7.01 o 
   5   5   2      628.25      597.39     10.52 o 
   6   5   2       83.85       79.01      4.19 o 
   7   5   2      283.04      286.50      6.12 o 
   8   5   2       60.40       55.07      5.25 o 
   9   5   2      353.04      342.81      7.42 o 
  10   5   2       53.82       56.69      4.94 o 
  11   5   2       46.72       37.24      6.70 o 
  12   5   2       10.12        7.39      6.15 o 
  13   5   2        0.90        6.32      7.77 o 
  14   5   2        2.48       25.53     10.61 o 
   0   6   2       46.81       40.76      4.50 o 
   1   6   2      500.17      464.82      5.45 o 
   2   6   2     1434.75     1356.18     11.11 o 
   3   6   2        2.07        3.81      0.88 o 
   4   6   2     1024.37      994.08     11.36 o 
   5   6   2       38.46       43.40      2.34 o 
   6   6   2      163.02      162.52      3.38 o 
   7   6   2      149.97      151.80      4.37 o 
   8   6   2       72.12       59.96      5.31 o 
   9   6   2        8.92        2.17      4.20 o 
  10   6   2       28.51       25.17      4.48 o 
  11   6   2        5.68        5.05      5.05 o 
  12   6   2        0.77        4.47      5.08 o 
  13   6   2       32.33       38.99     10.79 o 
  14   6   2        4.49       23.34     12.48 o 
   1   7   2      731.87      743.40      8.93 o 
   2   7   2      587.79      560.85      8.45 o 
   3   7   2     1396.10     1421.44     12.18 o 
   4   7   2       30.35       32.46      1.84 o 
   5   7   2      474.96      511.20      8.21 o 
   6   7   2      195.02      218.72      3.22 o 
   7   7   2      130.84      136.58      3.95 o 
   8   7   2       39.68       40.59      3.35 o 
   9   7   2      379.82      373.36      9.35 o 
  10   7   2      174.94      191.51      8.91 o 
  11   7   2       51.18       33.42      5.91 o 
  12   7   2       20.02       13.42      5.39 o 
  13   7   2        1.41        1.60      9.04 o 
   0   8   2     2983.59     3005.35     40.01 o 
   1   8   2      213.21      236.28      4.34 o 
   2   8   2       44.18       50.61      3.69 o 
   3   8   2      873.23      972.54     12.42 o 
   4   8   2      131.59      133.72      5.40 o 
   5   8   2       28.41       29.82      1.76 o 
   6   8   2       40.13       40.31      3.09 o 
   7   8   2      189.42      200.31      4.55 o 
   8   8   2       19.77       18.00      2.48 o 
   9   8   2       46.08       38.25      3.83 o 
  10   8   2       31.19       27.43      4.48 o 
  11   8   2       19.86       21.93      5.72 o 
  12   8   2       10.57       11.49      7.84 o 
  13   8   2       23.02       38.27     10.42 o 
   1   9   2       82.86       87.83      3.77 o 
   2   9   2     1444.38     1371.26     14.21 o 
   3   9   2      358.51      400.60      6.49 o 
   4   9   2       18.46       16.23      2.09 o 
   5   9   2      274.21      280.44      5.03 o 
   6   9   2      267.84      257.24      6.78 o 
   7   9   2        7.39        7.88      2.24 o 
   8   9   2       92.58       98.54      5.31 o 
   9   9   2       46.29       53.04      3.73 o 
  10   9   2      362.47      352.03     10.43 o 
  11   9   2       26.28       27.09      5.48 o 
  12   9   2       21.79       23.32      9.28 o 
  13   9   2       12.50       18.34      9.33 o 
   0  10   2      433.59      432.20     12.32 o 
   1  10   2      362.57      380.54      8.50 o 
   2  10   2      958.93      966.06     10.92 o 
   3  10   2       81.00       88.72      3.82 o 
   4  10   2       17.35       15.68      2.35 o 
   5  10   2       73.42       61.74      6.77 o 
   6  10   2      168.31      174.91      4.19 o 
   7  10   2      481.86      460.31      5.84 o 
   8  10   2       69.41       75.58      4.25 o 
   9  10   2       22.39       22.78      3.52 o 
  10  10   2       13.58       12.64      4.24 o 
  11  10   2       15.42       21.47      7.68 o 
  12  10   2        6.53       19.26      8.75 o 
  13  10   2       10.34       29.39     12.34 o 
   1  11   2        2.27        2.41      2.79 o 
   2  11   2       86.65       96.07      4.36 o 
   3  11   2      128.13      134.22      4.24 o 
   4  11   2       97.52       90.27      3.52 o 
   5  11   2      236.97      231.36      5.52 o 
   6  11   2       14.92       15.73      3.51 o 
   7  11   2       16.04       12.46      2.62 o 
   8  11   2        4.31        6.38      2.47 o 
   9  11   2       86.13       78.91      6.54 o 
  10  11   2       38.96       43.20      8.44 o 
  11  11   2       62.20       45.06      8.77 o 
  12  11   2       16.70       26.95     10.18 o 
  13  11   2       59.40       58.85     13.27 o 
   0  12   2       19.73       17.46      6.28 o 
   1  12   2      370.51      348.33      6.75 o 
   2  12   2      123.62      132.29      8.08 o 
   3  12   2       78.13       95.86      4.31 o 
   4  12   2        2.77        3.46      3.10 o 
   5  12   2      159.48      164.12      5.92 o 
   6  12   2       43.46       49.42      3.50 o 
   7  12   2      152.36      147.88      4.03 o 
   8  12   2      219.82      200.49      6.62 o 
   9  12   2       12.77        0.48      6.49 o 
  10  12   2        0.05        2.10      7.04 o 
  11  12   2       17.74       21.62      9.99 o 
  12  12   2       20.78       25.43     10.49 o 
   1  13   2      285.76      326.33      8.46 o 
   2  13   2       57.23       61.16      5.24 o 
   3  13   2      125.22      125.29      5.31 o 
   4  13   2       39.13       31.98      4.42 o 
   5  13   2      319.02      309.05      6.63 o 
   6  13   2       35.88       29.36      3.92 o 
   7  13   2       19.04       20.33      2.97 o 
   8  13   2       82.43       82.44      6.33 o 
   9  13   2       27.34       34.97      8.96 o 
  10  13   2        4.45        6.98      8.21 o 
  11  13   2        6.82       21.07      9.68 o 
  12  13   2       19.01       18.43     11.52 o 
   0  14   2      286.67      292.50     13.72 o 
   1  14   2      141.86      140.19      5.93 o 
   2  14   2      134.99      144.01      7.39 o 
   3  14   2       50.41       61.51      4.87 o 
   4  14   2      174.39      179.72      8.32 o 
   5  14   2        4.81        5.68      3.67 o 
   6  14   2        3.97        3.89      3.15 o 
   7  14   2      167.35      182.78      7.03 o 
   8  14   2       34.47       37.42      5.14 o 
   9  14   2       12.29       17.27      8.79 o 
  10  14   2        8.86        4.36      8.51 o 
  11  14   2       24.47       32.08      9.50 o 
  12  14   2       17.85       20.89     10.34 o 
   1  15   2      129.53      142.48      6.92 o 
   2  15   2       97.96       87.87      6.50 o 
   3  15   2      163.01      154.10      6.71 o 
   4  15   2       19.39       16.94      4.66 o 
   5  15   2       22.24       24.09      5.29 o 
   6  15   2        9.01        8.39      3.97 o 
   7  15   2        9.08       12.45      5.53 o 
   8  15   2       73.07       64.34      4.59 o 
   9  15   2        0.87       11.53      8.36 o 
  10  15   2       19.72       21.80     10.62 o 
  11  15   2        3.97       16.31     10.63 o 
   0  16   2      275.30      286.11     16.16 o 
   1  16   2       44.27       43.88      5.59 o 
   2  16   2       95.00      113.17      6.87 o 
   3  16   2        1.85        3.40      4.89 o 
   4  16   2      122.45      116.27      7.01 o 
   5  16   2       10.02        4.50      4.61 o 
   6  16   2       60.72       48.70      6.26 o 
   7  16   2       43.81       53.20      8.43 o 
   8  16   2       28.53       22.05      4.59 o 
   9  16   2       14.85       10.33      9.94 o 
  10  16   2       26.59       32.27     11.52 o 
  11  16   2        3.73       13.80     10.15 o 
   1  17   2       41.79       43.55      5.82 o 
   2  17   2       71.28       72.22      7.03 o 
   3  17   2      122.42      136.02      8.90 o 
   4  17   2       54.72       47.26      6.04 o 
   5  17   2       22.73       11.44      5.30 o 
   6  17   2       23.47       15.87      5.00 o 
   7  17   2        0.83       -0.13      4.66 o 
   8  17   2       12.42       15.41      8.97 o 
   9  17   2       52.99       58.74     11.29 o 
  10  17   2       15.11       18.02     12.50 o 
   0  18   2       51.89       44.84      9.91 o 
   1  18   2       71.13       59.31      7.54 o 
   2  18   2       89.46       96.85      7.91 o 
   3  18   2      323.34      297.99     10.27 o 
   4  18   2       13.93        8.45      6.65 o 
   5  18   2       44.46       48.54      7.03 o 
   6  18   2       37.22       35.35      8.47 o 
   7  18   2       31.05       36.28      7.54 o 
   8  18   2       10.40       13.02      9.21 o 
   9  18   2        0.80       21.21     11.67 o 
  10  18   2       11.06       31.71     14.35 o 
   1  19   2       26.26       25.26      7.02 o 
   2  19   2        5.08        6.94      5.81 o 
   3  19   2       29.49       31.99      6.92 o 
   4  19   2       45.14       35.27      6.97 o 
   5  19   2       25.11       38.21      7.52 o 
   6  19   2       27.59       39.62      9.64 o 
   7  19   2        4.03       12.42      8.98 o 
   8  19   2        3.34        3.20      9.29 o 
   9  19   2       11.45       43.88     13.45 o 
   0  20   2       62.17       70.12     11.91 o 
   1  20   2       28.68       22.57      7.31 o 
   2  20   2       17.17       15.20      8.22 o 
   3  20   2       58.20       61.77      7.85 o 
   4  20   2       22.36       31.19      7.41 o 
   5  20   2       28.89       38.52     11.42 o 
   6  20   2        0.15       10.20      8.65 o 
   7  20   2        9.91       31.96     11.97 o 
   8  20   2        4.33       24.34     10.84 o 
   1  21   2        2.66        0.43      6.71 o 
   2  21   2        6.62        9.07      8.01 o 
   3  21   2       18.26       22.95      8.74 o 
   4  21   2        2.84        4.31      6.49 o 
   5  21   2        1.39       21.02      8.27 o 
   6  21   2        4.31       19.26     11.62 o 
   7  21   2        3.13        0.51      9.39 o 
   8  21   2        7.49        5.22     13.48 o 
   0  22   2       14.09       23.13     11.09 o 
   1  22   2        8.55       16.50      7.63 o 
   2  22   2       60.46       57.27      8.92 o 
   3  22   2        2.45       17.32     10.61 o 
   4  22   2        3.38       14.94      8.39 o 
   5  22   2       12.80       31.17      9.59 o 
   6  22   2        3.38       19.92     13.16 o 
   7  22   2        3.87       28.48     12.25 o 
   1  23   2       28.00       36.39     12.40 o 
   2  23   2        1.00       11.95      8.34 o 
   3  23   2        1.06       15.96      9.37 o 
   4  23   2        2.74       26.00     11.83 o 
   5  23   2        1.39       42.50     11.91 o 
   6  23   2        4.05       22.39     23.80 o 
   0  24   2       35.50       26.44     13.07 o 
   1  24   2        1.86       11.50      9.45 o 
   2  24   2       18.32       38.12      9.91 o 
   3  24   2       10.80       13.74      9.32 o 
   4  24   2        0.33       13.66     10.14 o 
   1  25   2       17.77       32.19     10.39 o 
   2  25   2        0.17       14.44     19.92 o 
   2   0   3     3179.87     3147.57     31.75 o 
   4   0   3      738.15      704.67     10.41 o 
   6   0   3      863.04      838.77     14.35 o 
   8   0   3      283.88      300.17      7.66 o 
  10   0   3      145.82      164.16     10.45 o 
  12   0   3       33.83       36.11     22.50 o 
  14   0   3        0.88        9.45     16.91 o 
   0   1   3      182.01      185.09      3.68 o 
   1   1   3     1225.51     1171.18      8.01 o 
   2   1   3      562.33      573.88      4.77 o 
   3   1   3     1307.25     1232.21     10.76 o 
   4   1   3      744.02      711.82      9.56 o 
   5   1   3       76.04       82.95      3.10 o 
   6   1   3        5.29        7.43      2.20 o 
   7   1   3      540.48      581.37     10.03 o 
   8   1   3       83.75      102.82      5.79 o 
   9   1   3      268.32      275.70      6.69 o 
  10   1   3      142.72      143.12      6.18 o 
  11   1   3       43.48       44.87      6.28 o 
  12   1   3       67.38       82.85      9.99 o 
  13   1   3        1.19        8.28      7.17 o 
  14   1   3       10.65        7.53     10.92 o 
   1   2   3     1214.06     1145.87      9.21 o 
   2   2   3      601.90      565.81      6.20 o 
   3   2   3      103.98      102.65      3.29 o 
   4   2   3      584.77      594.53      8.96 o 
   5   2   3     2353.63     2490.29     26.58 o 
   6   2   3      453.26      449.31      6.50 o 
   7   2   3      157.98      134.99      8.30 o 
   8   2   3      228.41      224.62      6.06 o 
   9   2   3       95.51       95.25      7.07 o 
  10   2   3       45.34       37.95      5.27 o 
  11   2   3       10.92       12.93      6.17 o 
  12   2   3       55.10       57.92      7.27 o 
  13   2   3       26.60       24.35      7.57 o 
  14   2   3       20.20       13.96     11.54 o 
   0   3   3      600.69      553.59      8.47 o 
   1   3   3      181.65      170.13      4.29 o 
   2   3   3      975.84      985.20      8.37 o 
   3   3   3     1139.11     1058.46     13.48 o 
   4   3   3     1432.21     1408.51     17.62 o 
   5   3   3       76.17       92.48      3.22 o 
   6   3   3      187.07      186.55      5.45 o 
   7   3   3       11.71        8.40      2.67 o 
   8   3   3       96.25       86.71      6.29 o 
   9   3   3      162.72      168.10      6.57 o 
  10   3   3       29.83       17.59      4.57 o 
  11   3   3       43.16       37.30      5.87 o 
  12   3   3       19.64       14.36      5.62 o 
  13   3   3        9.33       20.05     10.29 o 
  14   3   3       21.61       21.46     14.35 o 
   1   4   3      526.48      507.90      8.10 o 
   2   4   3     1200.83     1204.64     11.93 o 
   3   4   3     1740.78     1742.59     14.32 o 
   4   4   3      944.42      983.48     12.17 o 
   5   4   3      117.01      121.67      5.65 o 
   6   4   3      100.66       95.90      3.76 o 
   7   4   3      241.39      246.03      8.49 o 
   8   4   3      372.74      398.04      9.72 o 
   9   4   3       76.56       67.62      9.42 o 
  10   4   3       87.61      106.17     10.44 o 
  11   4   3       52.69       40.26      5.57 o 
  12   4   3       48.16       36.21      6.08 o 
  13   4   3        7.05       18.90      8.81 o 
  14   4   3       19.77       39.13     11.81 o 
   0   5   3      454.16      487.90     11.63 o 
   1   5   3      557.84      534.42      6.31 o 
   2   5   3      899.27      936.63      8.92 o 
   3   5   3     1195.70     1268.59     16.17 o 
   4   5   3      313.87      346.85      5.31 o 
   5   5   3      359.28      380.98      6.21 o 
   6   5   3      145.73      172.16      7.14 o 
   7   5   3      101.73      117.10      3.07 o 
   8   5   3       91.54       92.35      4.36 o 
   9   5   3      172.18      176.39      6.32 o 
  10   5   3       12.03       12.93      4.68 o 
  11   5   3       54.52       51.06      6.30 o 
  12   5   3       12.18       15.90      7.04 o 
  13   5   3       17.11       37.23     11.07 o 
   1   6   3      218.36      233.77      4.52 o 
   2   6   3       44.23       56.17      2.43 o 
   3   6   3      498.36      494.75      8.42 o 
   4   6   3      238.62      296.91      9.90 o 
   5   6   3        6.37       11.25      3.29 o 
   6   6   3       24.12       26.77      4.33 o 
   7   6   3       78.99       79.74      6.74 o 
   8   6   3      391.91      384.32     10.32 o 
   9   6   3      269.59      271.49      5.40 o 
  10   6   3       47.42       46.68      3.47 o 
  11   6   3       66.01       61.15      4.71 o 
  12   6   3        1.25       -0.22      7.75 o 
  13   6   3       12.25       36.15     10.46 o 
   0   7   3      123.90      131.12      4.82 o 
   1   7   3       86.92      103.54      5.48 o 
   2   7   3      668.00      677.47      6.81 o 
   3   7   3      762.70      795.35     13.99 o 
   4   7   3      231.93      256.47      8.70 o 
   5   7   3      332.48      355.91      7.38 o 
   6   7   3      315.52      311.63      6.92 o 
   7   7   3        8.77        9.23      4.07 o 
   8   7   3       23.47       22.88      5.00 o 
   9   7   3       63.79       67.26      7.59 o 
  10   7   3       74.55       77.86      9.06 o 
  11   7   3       26.70       16.64      3.90 o 
  12   7   3        0.96        2.96      8.53 o 
  13   7   3        8.78       19.53     11.75 o 
   1   8   3      131.02      127.53      5.95 o 
   2   8   3      244.58      267.37      7.26 o 
   3   8   3       23.65       26.11      2.79 o 
   4   8   3       44.08       48.77      5.24 o 
   5   8   3      166.81      168.21      5.91 o 
   6   8   3      114.06      116.73      7.52 o 
   7   8   3      407.68      390.32      9.27 o 
   8   8   3       49.98       56.31      7.12 o 
   9   8   3       66.48       54.52      8.24 o 
  10   8   3       51.28       38.49      9.08 o 
  11   8   3       25.33       25.68      8.84 o 
  12   8   3        4.15       14.40      9.41 o 
  13   8   3       22.90       32.63     10.66 o 
   0   9   3      548.80      570.45     11.25 o 
   1   9   3        7.08        9.44      2.86 o 
   2   9   3      393.53      409.06      6.53 o 
   3   9   3      207.07      212.42      5.07 o 
   4   9   3      548.07      560.97     11.45 o 
   5   9   3       83.83       95.60      5.53 o 
   6   9   3      108.66       98.96      5.69 o 
   7   9   3       60.14       61.39      6.64 o 
   8   9   3       37.85       31.04      6.18 o 
   9   9   3       43.02       47.96      6.98 o 
  10   9   3       84.08       80.01     10.59 o 
  11   9   3       24.18       28.51      8.71 o 
  12   9   3       16.53       16.41      9.31 o 
  13   9   3        0.73        6.53      9.88 o 
   1  10   3      417.79      399.85      6.53 o 
   2  10   3       59.17       59.77      4.69 o 
   3  10   3      316.10      329.26      8.90 o 
   4  10   3      143.88      150.12      6.38 o 
   5  10   3      219.02      251.96      9.75 o 
   6  10   3      104.58      106.09      6.35 o 
   7  10   3      259.00      259.16     10.91 o 
   8  10   3       50.94       40.75      6.30 o 
   9  10   3       69.78       53.98      7.31 o 
  10  10   3       56.28       47.34      8.95 o 
  11  10   3       35.44       39.87     10.09 o 
  12  10   3        0.53       26.71     11.36 o 
  13  10   3       20.11       31.82     12.50 o 
   0  11   3      419.70      405.01     13.55 o 
   1  11   3      400.27      407.21      7.08 o 
   2  11   3      359.99      371.45      6.76 o 
   3  11   3      159.18      157.77      6.47 o 
   4  11   3      210.36      207.93      5.08 o 
   5  11   3       74.15       86.60      8.56 o 
   6  11   3      408.25      410.39     11.21 o 
   7  11   3      266.58      261.29     11.08 o 
   8  11   3       18.85       22.86      7.07 o 
   9  11   3       17.38       17.01      6.94 o 
  10  11   3       22.04       20.50      7.14 o 
  11  11   3       34.44       46.35     10.12 o 
  12  11   3        4.15        3.11      8.88 o 
   1  12   3      244.57      250.13      6.61 o 
   2  12   3       92.18      100.30      4.88 o 
   3  12   3        9.06       10.81      3.33 o 
   4  12   3        0.73        1.93      2.82 o 
   5  12   3      114.61      104.82      7.87 o 
   6  12   3      263.53      262.87      9.81 o 
   7  12   3       12.92        8.84      5.82 o 
   8  12   3      174.90      166.76     10.13 o 
   9  12   3        9.01       13.00      7.20 o 
  10  12   3       17.37       21.64      8.06 o 
  11  12   3       11.98       28.64     10.47 o 
  12  12   3       16.35       22.07     10.47 o 
   0  13   3      579.99      596.87     14.76 o 
   1  13   3      202.34      201.39     10.06 o 
   2  13   3      517.08      503.80      9.75 o 
   3  13   3       50.50       46.07      4.61 o 
   4  13   3       54.32       46.19      3.93 o 
   5  13   3        5.22        6.19      2.54 o 
   6  13   3       57.86       62.61      7.79 o 
   7  13   3       22.90       18.18      7.24 o 
   8  13   3        2.14        8.85      9.18 o 
   9  13   3       18.74       19.86      9.43 o 
  10  13   3       21.48       21.56     10.02 o 
  11  13   3        6.52        6.89     10.46 o 
  12  13   3        2.62       41.92     14.38 o 
   1  14   3      102.24      105.80      5.90 o 
   2  14   3      103.82      113.74      6.76 o 
   3  14   3        4.86        3.52      4.27 o 
   4  14   3      485.36      479.80     10.82 o 
   5  14   3       84.26       81.47      4.50 o 
   6  14   3        5.63        7.18      6.48 o 
   7  14   3       52.23       53.81      7.72 o 
   8  14   3       21.77       15.94      7.76 o 
   9  14   3       17.20       15.67      8.32 o 
  10  14   3        9.11       22.80     10.40 o 
  11  14   3        7.91       22.10     12.65 o 
   0  15   3      143.99      142.26     10.04 o 
   1  15   3      362.60      340.91      8.96 o 
   2  15   3       66.09       77.42      5.60 o 
   3  15   3        4.69        7.25      4.80 o 
   4  15   3      290.39      287.75      8.89 o 
   5  15   3       85.14       91.38      6.62 o 
   6  15   3       74.01       58.73      5.15 o 
   7  15   3       18.27       22.31      9.82 o 
   8  15   3       45.73       51.62     10.66 o 
   9  15   3        3.95       21.34     10.67 o 
  10  15   3       11.32       32.00     12.72 o 
  11  15   3       13.83       21.43     14.42 o 
   1  16   3      273.69      261.14      8.78 o 
   2  16   3       29.88       24.55      5.45 o 
   3  16   3       35.23       25.06      5.69 o 
   4  16   3       74.96       69.42      6.51 o 
   5  16   3       31.78       28.03      4.28 o 
   6  16   3       50.35       43.69      6.60 o 
   7  16   3       94.21       93.36      9.79 o 
   8  16   3        9.12       42.62     10.22 o 
   9  16   3        4.30       10.71      9.48 o 
  10  16   3        2.44       10.24     10.75 o 
   0  17   3       86.30       79.53     10.53 o 
   1  17   3      150.16      141.58      7.40 o 
   2  17   3       38.90       30.83      5.96 o 
   3  17   3      111.34      115.35      7.37 o 
   4  17   3      154.26      146.76      9.66 o 
   5  17   3        1.90        1.49      5.56 o 
   6  17   3        7.18       10.08      5.00 o 
   7  17   3        7.66       18.58      9.07 o 
   8  17   3       18.73       31.33     11.24 o 
   9  17   3        9.54       16.28     11.77 o 
  10  17   3       30.50       22.58     13.58 o 
   1  18   3       70.92       54.99      7.03 o 
   2  18   3       42.94       36.98      6.37 o 
   3  18   3       10.13       15.30      6.19 o 
   4  18   3       55.63       48.57      7.46 o 
   5  18   3        7.61        7.37      5.39 o 
   6  18   3        1.39       11.21      7.30 o 
   7  18   3        5.05       27.05     10.06 o 
   8  18   3       28.34       21.20     10.79 o 
   9  18   3        0.84       21.39     10.46 o 
   0  19   3      390.68      372.35     18.20 o 
   1  19   3      160.70      171.75     11.28 o 
   2  19   3       31.18       34.98      7.44 o 
   3  19   3        7.69       11.22      6.90 o 
   4  19   3       16.70       18.32      8.45 o 
   5  19   3       12.83       23.75      5.92 o 
   6  19   3        1.44       15.61     11.78 o 
   7  19   3       25.04       26.83     10.18 o 
   8  19   3        8.89       22.08     10.42 o 
   9  19   3        1.37       18.64     13.66 o 
   1  20   3        4.73       12.99      8.67 o 
   2  20   3       71.97       74.47      9.00 o 
   3  20   3       47.86       54.47      9.91 o 
   4  20   3        4.52       10.69      7.80 o 
   5  20   3        7.49       31.37     10.37 o 
   6  20   3       19.05       17.09     10.99 o 
   7  20   3        3.27       12.47     12.53 o 
   8  20   3        1.93       33.79     11.92 o 
   0  21   3      111.16      101.87     14.92 o 
   1  21   3       39.18       41.01      8.56 o 
   2  21   3       47.31       41.79      8.63 o 
   3  21   3       12.39       27.05      9.29 o 
   4  21   3       40.94       23.55      8.52 o 
   5  21   3        5.01       15.72     11.06 o 
   6  21   3        1.34       35.64     14.71 o 
   7  21   3        8.82       11.73     16.25 o 
   1  22   3       15.69       22.29      9.27 o 
   2  22   3       20.93       24.38      9.70 o 
   3  22   3        5.20       19.93      9.33 o 
   4  22   3        5.58       19.87      7.85 o 
   5  22   3       18.03       36.12     12.89 o 
   6  22   3        4.82       19.47     14.98 o 
   0  23   3        7.68       12.32     11.53 o 
   1  23   3        4.17       10.63      8.24 o 
   2  23   3        6.07        7.94      8.31 o 
   3  23   3       10.30       33.62      9.68 o 
   4  23   3       11.07       31.88     12.82 o 
   5  23   3       47.34       83.89     15.31 o 
   1  24   3       14.41       12.98      8.84 o 
   2  24   3        9.82       18.83     10.41 o 
   3  24   3       31.75       38.96     10.53 o 
   0   0   4     1196.40     1180.01     19.04 o 
   2   0   4     3705.13     3638.34     41.21 o 
   4   0   4     1265.76     1265.35     24.00 o 
   6   0   4       82.75       82.34      5.00 o 
   8   0   4      126.63      122.18      6.25 o 
  10   0   4        4.99        6.79      4.80 o 
  12   0   4       91.46       80.90     14.60 o 
   1   1   4     1745.78     1737.06     12.38 o 
   2   1   4      934.18     1020.77      8.34 o 
   3   1   4     1482.95     1539.79     11.66 o 
   4   1   4      253.02      265.04      6.36 o 
   5   1   4     1645.22     1741.18     16.53 o 
   6   1   4      687.81      718.95      9.65 o 
   7   1   4      251.75      273.14      4.59 o 
   8   1   4       21.28       13.09      2.82 o 
   9   1   4      391.71      363.64      7.01 o 
  10   1   4       39.28       25.34      4.83 o 
  11   1   4       12.88       17.84      4.52 o 
  12   1   4       25.53       37.31      7.19 o 
  13   1   4       10.56        9.48     10.91 o 
   0   2   4      692.66      700.19      9.01 o 
   1   2   4      334.61      326.04      4.53 o 
   2   2   4      260.01      285.20      5.43 o 
   3   2   4      788.25      775.83     14.13 o 
   4   2   4      528.72      580.35     11.13 o 
   5   2   4      452.60      404.41      8.20 o 
   6   2   4       31.69       36.62      4.08 o 
   7   2   4      175.68      177.16      5.64 o 
   8   2   4       15.31       15.41      3.52 o 
   9   2   4        8.61        9.74      3.73 o 
  10   2   4      143.26      132.48      8.50 o 
  11   2   4       62.66       68.93      8.21 o 
  12   2   4       29.68       44.97      8.53 o 
  13   2   4       20.15       25.97     10.15 o 
   1   3   4       54.27       58.59      3.61 o 
   2   3   4      857.45      930.35      9.14 o 
   3   3   4       45.61       49.24      3.51 o 
   4   3   4      637.79      610.88     11.62 o 
   5   3   4       82.42       97.18      4.17 o 
   6   3   4      111.02      118.96      3.55 o 
   7   3   4      204.67      238.21      5.81 o 
   8   3   4       26.47       27.85      3.56 o 
   9   3   4       99.67       67.26     10.14 o 
  10   3   4       30.23       23.70      5.60 o 
  11   3   4       43.39       42.06      7.95 o 
  12   3   4       42.15       62.98     11.65 o 
  13   3   4        2.90        4.70     11.41 o 
   0   4   4     3387.18     3447.48     43.19 o 
   1   4   4     1362.62     1431.55     12.90 o 
   2   4   4      116.72      125.26      3.33 o 
   3   4   4       61.95       69.75      2.43 o 
   4   4   4       20.68       19.43      1.82 o 
   5   4   4      117.22      130.34      7.47 o 
   6   4   4      168.90      186.48      8.77 o 
   7   4   4      123.25      116.65      7.38 o 
   8   4   4       99.48       84.48      6.22 o 
   9   4   4      177.76      173.87      5.50 o 
  10   4   4       48.27       42.19      5.59 o 
  11   4   4       32.38       26.50      7.62 o 
  12   4   4       17.98       24.25      8.88 o 
  13   4   4        0.94       28.61     12.31 o 
   1   5   4     1262.62     1325.01     12.84 o 
   2   5   4        0.49        0.74      1.70 o 
   3   5   4     1199.68     1268.61     10.54 o 
   4   5   4      265.03      271.06      7.43 o 
   5   5   4      134.49      146.88      6.69 o 
   6   5   4       32.35       38.19      5.60 o 
   7   5   4      204.74      226.38      9.07 o 
   8   5   4       21.80       28.39      6.56 o 
   9   5   4       99.24       91.35      8.86 o 
  10   5   4        3.20       12.91      7.12 o 
  11   5   4       13.56       14.94      5.09 o 
  12   5   4       57.30       72.56     10.23 o 
  13   5   4       16.02       16.66     10.23 o 
   0   6   4     3500.46     3727.19     82.20 o 
   1   6   4     1961.70     2016.18     22.42 o 
   2   6   4      274.48      273.71      7.20 o 
   3   6   4      252.62      241.91      5.30 o 
   4   6   4       14.56       15.25      4.81 o 
   5   6   4       65.73       72.39      5.85 o 
   6   6   4      378.32      360.83     10.17 o 
   7   6   4        6.93        3.67      5.45 o 
   8   6   4       31.74       36.15      7.23 o 
   9   6   4      143.91      166.54     12.19 o 
  10   6   4       47.77       42.64      8.10 o 
  11   6   4       70.16       61.56      8.94 o 
  12   6   4        4.85       11.38      8.95 o 
  13   6   4        3.21       11.77     11.48 o 
   1   7   4     1062.84     1109.85     14.58 o 
   2   7   4      632.62      651.07      8.40 o 
   3   7   4      225.88      239.70      4.83 o 
   4   7   4      118.70      122.80      6.77 o 
   5   7   4      119.31      130.12      5.43 o 
   6   7   4       30.99       24.87      6.29 o 
   7   7   4      109.73      114.28     10.08 o 
   8   7   4      227.25      219.32     10.42 o 
   9   7   4      287.86      271.60     11.98 o 
  10   7   4       94.64       85.03      9.59 o 
  11   7   4        8.27        7.12      8.11 o 
  12   7   4        4.34       -1.98      9.32 o 
  13   7   4       11.71       29.73     10.56 o 
   0   8   4      140.72      170.04     11.70 o 
   1   8   4      130.48      143.51      5.74 o 
   2   8   4      364.51      389.63      7.24 o 
   3   8   4      162.41      172.15      3.74 o 
   4   8   4      151.60      158.20      8.67 o 
   5   8   4      128.15      125.22      6.48 o 
   6   8   4      327.00      346.03      7.00 o 
   7   8   4      133.58      123.39      7.34 o 
   8   8   4        8.33        4.37      7.60 o 
   9   8   4       98.00       78.68     10.66 o 
  10   8   4       33.72       17.85      9.09 o 
  11   8   4       14.38        8.37      8.30 o 
  12   8   4        2.05       -2.49      9.26 o 
  13   8   4        6.17       25.17     10.73 o 
   1   9   4      925.67      964.26     11.81 o 
   2   9   4      101.30      100.79      5.39 o 
   3   9   4        8.24       13.30      3.23 o 
   4   9   4      397.57      410.66     10.88 o 
   5   9   4      174.03      186.62      8.46 o 
   6   9   4       25.79       26.97      4.24 o 
   7   9   4       10.84       15.22      5.55 o 
   8   9   4      146.91      160.11     11.63 o 
   9   9   4       26.59       21.03      9.45 o 
  10   9   4        5.88       12.38      8.46 o 
  11   9   4        5.09        0.79      8.56 o 
  12   9   4       15.44       40.50     10.80 o 
   0  10   4      271.31      271.50     10.56 o 
   1  10   4      281.08      290.78      6.36 o 
   2  10   4      230.32      236.95      5.72 o 
   3  10   4      100.15       94.30      4.87 o 
   4  10   4        0.61        1.18      5.37 o 
   5  10   4      150.19      162.03      8.96 o 
   6  10   4      365.64      348.81      9.96 o 
   7  10   4        5.13        4.03      4.57 o 
   8  10   4       29.95       34.06      5.35 o 
   9  10   4       43.06       30.65     10.16 o 
  10  10   4       41.55       37.23     10.81 o 
  11  10   4       13.63       24.04     11.95 o 
  12  10   4        0.20       13.19     10.80 o 
   1  11   4       74.24       81.98      4.81 o 
   2  11   4      181.76      185.67      6.19 o 
   3  11   4       19.59       23.91      4.33 o 
   4  11   4      820.08      834.69     18.89 o 
   5  11   4      441.21      434.88     16.06 o 
   6  11   4       99.92       92.32      7.21 o 
   7  11   4      196.55      180.09      9.56 o 
   8  11   4        8.40       20.49      7.41 o 
   9  11   4       20.11       26.83      8.20 o 
  10  11   4        4.44       13.87      9.65 o 
  11  11   4        4.61       13.24     11.05 o 
  12  11   4        6.51       17.97     11.56 o 
   0  12   4      391.21      405.77     15.19 o 
   1  12   4      124.52      145.21      5.92 o 
   2  12   4      215.09      217.36      6.37 o 
   3  12   4      123.85      130.54      5.11 o 
   4  12   4       75.54       85.13      4.88 o 
   5  12   4      118.12      133.53      8.86 o 
   6  12   4      105.08      110.27      8.83 o 
   7  12   4      197.10      209.96     11.12 o 
   8  12   4       61.69       38.28      7.13 o 
   9  12   4       16.69       18.13      6.46 o 
  10  12   4       22.18       32.25     11.27 o 
  11  12   4       14.93       28.01     11.58 o 
  12  12   4        5.13       34.19     12.95 o 
   1  13   4       76.47       77.61      6.03 o 
   2  13   4       14.17       12.54      4.45 o 
   3  13   4      162.70      165.17      7.07 o 
   4  13   4      905.02      897.09     14.08 o 
   5  13   4       76.16       69.19      9.18 o 
   6  13   4       73.93       65.85      7.62 o 
   7  13   4       14.37        8.62      7.66 o 
   8  13   4        6.33       14.21      6.78 o 
   9  13   4       17.69       30.74     10.49 o 
  10  13   4        3.31       23.10     10.60 o 
  11  13   4       14.75       29.53     11.98 o 
   0  14   4      421.36      415.47     15.14 o 
   1  14   4      105.66      104.25      6.20 o 
   2  14   4      711.85      697.81     16.14 o 
   3  14   4      249.49      233.34      8.16 o 
   4  14   4       41.78       43.56      4.39 o 
   5  14   4       64.90       45.14      8.51 o 
   6  14   4       35.76       26.65      7.22 o 
   7  14   4       34.13       30.31      8.31 o 
   8  14   4       22.34       40.37     10.23 o 
   9  14   4       19.07       18.43     12.11 o 
  10  14   4        3.12        8.64     12.30 o 
  11  14   4       50.63       79.86     12.88 o 
   1  15   4      358.08      357.11      9.00 o 
   2  15   4      111.42      126.43      6.39 o 
   3  15   4       41.74       37.22      5.61 o 
   4  15   4       52.79       50.24      4.40 o 
   5  15   4       58.33       50.17      9.13 o 
   6  15   4        7.03        9.11      8.58 o 
   7  15   4        1.56       16.11      9.15 o 
   8  15   4       25.24       22.49      9.27 o 
   9  15   4       11.14       31.24     11.06 o 
  10  15   4        4.86        5.56     11.16 o 
   0  16   4      480.55      476.52     19.11 o 
   1  16   4      260.33      242.09     10.24 o 
   2  16   4      197.30      186.99      8.45 o 
   3  16   4       62.42       64.00      7.13 o 
   4  16   4        9.39       12.50      4.89 o 
   5  16   4       38.18       32.02      4.19 o 
   6  16   4       80.42       74.81     10.32 o 
   7  16   4       34.03       31.57      9.23 o 
   8  16   4        6.63       30.62     10.36 o 
   9  16   4        9.44       25.04     11.26 o 
  10  16   4       10.03       39.23     13.13 o 
   1  17   4       49.12       41.94      7.28 o 
   2  17   4      176.54      170.28      9.65 o 
   3  17   4        9.84        4.17      5.03 o 
   4  17   4      103.36       87.97      6.09 o 
   5  17   4       13.24        9.47      4.78 o 
   6  17   4       41.69       59.05     10.42 o 
   7  17   4       21.97       39.87      9.26 o 
   8  17   4        6.05        8.56      8.94 o 
   9  17   4        1.24       22.81     13.80 o 
   0  18   4       82.43       70.23     13.49 o 
   1  18   4       53.61       46.40      8.13 o 
   2  18   4       18.98       18.57      7.34 o 
   3  18   4       82.29       79.92      8.07 o 
   4  18   4        9.18       16.00      6.12 o 
   5  18   4       35.83       31.32      7.08 o 
   6  18   4       39.70       67.25     13.95 o 
   7  18   4       19.56       35.00      9.63 o 
   8  18   4       39.84       53.69     13.02 o 
   9  18   4        2.48       10.30     12.88 o 
   1  19   4       51.74       45.60      8.61 o 
   2  19   4      248.63      260.85     13.16 o 
   3  19   4        2.71        7.78      6.02 o 
   4  19   4       19.83       30.70      8.22 o 
   5  19   4       21.87       19.32     10.43 o 
   6  19   4        5.91       20.66     10.51 o 
   7  19   4        2.98       19.43     10.91 o 
   8  19   4        2.51       27.62     12.00 o 
   0  20   4      260.63      242.75     18.69 o 
   1  20   4        6.78       14.11      7.97 o 
   2  20   4       20.57       15.99      7.98 o 
   3  20   4       21.90       15.69      7.06 o 
   4  20   4       45.79       57.40      9.73 o 
   5  20   4       70.32       74.67     12.78 o 
   6  20   4        4.49       21.37     12.23 o 
   7  20   4        3.57       38.87     12.16 o 
   1  21   4        1.84       -4.61      8.53 o 
   2  21   4       57.87       44.59     10.12 o 
   3  21   4       40.49       42.90      8.82 o 
   4  21   4        7.78       16.61     11.03 o 
   5  21   4       30.31       45.67     11.83 o 
   6  21   4       18.80       45.87     13.29 o 
   7  21   4        0.36       47.43     33.69 o 
   0  22   4       63.31       55.82     16.99 o 
   1  22   4        8.18       14.38      9.11 o 
   2  22   4       27.50       31.67      9.28 o 
   3  22   4       13.11       18.65     10.81 o 
   4  22   4       10.33       40.52     12.53 o 
   5  22   4       29.39       49.83     13.91 o 
   1  23   4       17.00       22.70     10.15 o 
   2  23   4       11.33        8.42      9.75 o 
   3  23   4       36.81       31.36     11.95 o 
   4  23   4        0.35       21.45     11.68 o 
   0  24   4       60.46       57.10     19.27 o 
   1  24   4        7.97       10.88     11.36 o 
   2  24   4        3.03        7.87     10.35 o 
   2   0   5      171.90      201.06      9.03 o 
   4   0   5      435.94      439.55     11.19 o 
   6   0   5     1055.33     1062.98     22.36 o 
   8   0   5      172.12      168.17      8.48 o 
  10   0   5       28.53       13.96      7.50 o 
  12   0   5       38.38       49.38     11.83 o 
   0   1   5      660.59      667.86     10.85 o 
   1   1   5      406.80      416.88      5.33 o 
   2   1   5      290.06      309.31      6.10 o 
   3   1   5      461.20      482.06      6.02 o 
   4   1   5      208.54      235.49      4.87 o 
   5   1   5      138.29      141.92      5.29 o 
   6   1   5       67.71       71.00      3.36 o 
   7   1   5      174.79      170.21      4.90 o 
   8   1   5       42.39       42.39      4.68 o 
   9   1   5      121.58      112.66      5.01 o 
  10   1   5       42.24       46.46      4.70 o 
  11   1   5       20.88       20.74      6.11 o 
  12   1   5       13.03       22.08      9.79 o 
  13   1   5        0.33       14.45     31.16 o 
   1   2   5      489.47      513.70      6.42 o 
   2   2   5      709.24      764.04      7.60 o 
   3   2   5      862.67      900.18      9.11 o 
   4   2   5       13.32       13.36      2.95 o 
   5   2   5      600.92      619.12      9.56 o 
   6   2   5      178.88      174.17      5.27 o 
   7   2   5      208.59      211.64      7.03 o 
   8   2   5       31.81       24.21      3.89 o 
   9   2   5       52.10       38.06      5.89 o 
  10   2   5       17.56       14.41      5.06 o 
  11   2   5       19.30       26.72      7.87 o 
  12   2   5       11.11       13.73      9.09 o 
  13   2   5        9.93       28.13     12.33 o 
   0   3   5     1638.20     1787.83     24.75 o 
   1   3   5      397.53      416.82      7.17 o 
   2   3   5      598.16      634.43      7.46 o 
   3   3   5      761.33      807.17     14.94 o 
   4   3   5        4.73        8.45      2.36 o 
   5   3   5      190.87      178.66      5.92 o 
   6   3   5      261.70      237.50      5.41 o 
   7   3   5      187.09      181.40      5.78 o 
   8   3   5      168.12      166.87      6.34 o 
   9   3   5       63.55       46.27      6.40 o 
  10   3   5       40.37       31.11      6.84 o 
  11   3   5       35.82       26.64      8.82 o 
  12   3   5       29.31       30.38     11.62 o 
  13   3   5       11.91       28.28     13.57 o 
   1   4   5      491.48      488.51      7.71 o 
   2   4   5       40.13       50.25      3.99 o 
   3   4   5      531.77      533.65      7.15 o 
   4   4   5      113.88      127.25      5.24 o 
   5   4   5       28.49       39.76      3.18 o 
   6   4   5      275.68      268.07      7.60 o 
   7   4   5       53.87       56.59      7.26 o 
   8   4   5      309.55      323.13     12.60 o 
   9   4   5       41.30       38.80      6.77 o 
  10   4   5      132.54      145.29     14.05 o 
  11   4   5        4.83       10.58      8.94 o 
  12   4   5        4.13       32.43     13.74 o 
  13   4   5        8.37       24.10     11.55 o 
   0   5   5       91.96       95.39      5.87 o 
   1   5   5      257.50      254.39      5.08 o 
   2   5   5      276.82      296.04      5.69 o 
   3   5   5      767.18      795.84      8.97 o 
   4   5   5      216.22      216.43      5.49 o 
   5   5   5       40.78       44.86      6.26 o 
   6   5   5       31.04       31.34      6.08 o 
   7   5   5      150.54      166.20     10.15 o 
   8   5   5        1.56       -1.49      6.27 o 
   9   5   5       68.27       61.79      8.74 o 
  10   5   5       25.45       29.16      9.36 o 
  11   5   5        1.50       15.44      8.70 o 
  12   5   5        8.70       19.31     11.84 o 
  13   5   5       25.05       32.94     14.11 o 
   1   6   5       10.89       12.56      2.81 o 
   2   6   5       54.54       58.82      3.64 o 
   3   6   5       70.55       83.73      3.35 o 
   4   6   5        0.32        1.23      1.73 o 
   5   6   5      214.93      234.68      9.03 o 
   6   6   5       66.23       59.89      7.24 o 
   7   6   5      156.38      163.61     10.01 o 
   8   6   5       89.45       86.53      9.17 o 
   9   6   5       43.40       45.73      8.78 o 
  10   6   5       76.01       75.73     10.33 o 
  11   6   5        1.29        5.20      7.58 o 
  12   6   5       15.72       11.22      9.84 o 
  13   6   5        8.93       24.82     29.85 o 
   0   7   5      826.44      912.45     16.79 o 
   1   7   5      405.20      424.90      7.07 o 
   2   7   5      172.77      163.09      5.52 o 
   3   7   5       28.38       36.93      2.84 o 
   4   7   5      190.50      199.66      5.97 o 
   5   7   5      111.71      109.86      8.29 o 
   6   7   5       15.23       27.23      6.91 o 
   7   7   5       11.98        7.02      6.93 o 
   8   7   5      101.77       99.16      9.62 o 
   9   7   5       18.79       14.21      8.05 o 
  10   7   5        0.22       -1.17      8.13 o 
  11   7   5        2.44       10.75      9.02 o 
  12   7   5        2.93       33.14     15.40 o 
   1   8   5       70.50       83.00      5.23 o 
   2   8   5        4.96        2.73      3.50 o 
   3   8   5      204.63      204.39      4.49 o 
   4   8   5      203.64      210.23     10.02 o 
   5   8   5      535.49      513.12     23.81 o 
   6   8   5       68.88       72.47      8.89 o 
   7   8   5       61.22       55.47      9.50 o 
   8   8   5       11.87       22.36      8.92 o 
   9   8   5       71.49       82.44     11.33 o 
  10   8   5        5.38        6.57      9.06 o 
  11   8   5       48.88       55.03     12.12 o 
  12   8   5        1.05        2.16      9.01 o 
   0   9   5      228.99      252.39     13.51 o 
   1   9   5      288.74      333.81      8.60 o 
   2   9   5      292.62      280.79      6.96 o 
   3   9   5       87.39       97.93      6.01 o 
   4   9   5       65.20       69.86      7.84 o 
   5   9   5       17.20       19.54      3.68 o 
   6   9   5      135.24      150.20     10.05 o 
   7   9   5       80.21       77.98     10.81 o 
   8   9   5        4.68       11.09      8.33 o 
   9   9   5       16.63       21.47      9.67 o 
  10   9   5       56.21       64.53     11.46 o 
  11   9   5        5.95       14.30     10.61 o 
  12   9   5       11.44       46.43     12.96 o 
   1  10   5       10.87       12.73      5.21 o 
   2  10   5        7.13       14.22      4.76 o 
   3  10   5      124.10      119.33      5.59 o 
   4  10   5       66.05       65.89      7.31 o 
   5  10   5      302.33      310.28     10.67 o 
   6  10   5       29.45       28.80      5.25 o 
   7  10   5      158.49      163.60     20.07 o 
   8  10   5      111.31      113.78     11.74 o 
   9  10   5        8.58        5.10      9.13 o 
  10  10   5       14.32       21.89     11.62 o 
  11  10   5       21.16       14.22     12.57 o 
  12  10   5       10.50       -3.19     11.58 o 
   0  11   5      570.96      601.89     17.14 o 
   1  11   5      250.26      234.12      7.53 o 
   2  11   5      153.76      183.32      6.52 o 
   3  11   5       25.23       22.72      3.11 o 
   4  11   5       11.87       18.14      7.06 o 
   5  11   5       39.68       32.91      7.54 o 
   6  11   5       87.58       78.82      6.01 o 
   7  11   5       89.70       70.80      6.05 o 
   8  11   5       24.96       15.36      9.21 o 
   9  11   5        3.92       24.04     10.74 o 
  10  11   5        0.56       11.77     10.96 o 
  11  11   5        3.13       -4.20     10.71 o 
   1  12   5        7.44        7.02      5.01 o 
   2  12   5      106.74      115.20      6.39 o 
   3  12   5        4.88        4.27      3.85 o 
   4  12   5      415.68      385.13     15.10 o 
   5  12   5       49.44       54.47      9.15 o 
   6  12   5      203.20      186.75     10.63 o 
   7  12   5        0.00        3.46      6.23 o 
   8  12   5       20.81       26.45     10.20 o 
   9  12   5       21.08       45.73     11.53 o 
  10  12   5       38.35       60.40     15.04 o 
  11  12   5        3.77        3.85     11.05 o 
   0  13   5      705.98      721.67     19.21 o 
   1  13   5      132.05      137.91      7.53 o 
   2  13   5        7.49        9.20      4.66 o 
   3  13   5       10.12        6.83      4.34 o 
   4  13   5      104.00       93.70      3.47 o 
   5  13   5       19.85       16.14      7.67 o 
   6  13   5       65.43       55.06      7.63 o 
   7  13   5        1.85        6.03      7.17 o 
   8  13   5        2.32       26.34     10.39 o 
   9  13   5        7.63       16.84     10.89 o 
  10  13   5        1.40       41.46     13.49 o 
  11  13   5       20.47       29.27     14.06 o 
   1  14   5      155.15      174.02      7.81 o 
   2  14   5        0.97        4.37      4.91 o 
   3  14   5       59.39       54.76      7.20 o 
   4  14   5        2.94        4.01      2.66 o 
   5  14   5       17.82       17.99      8.63 o 
   6  14   5       35.40       27.98      7.70 o 
   7  14   5       24.42       29.61      8.35 o 
   8  14   5       47.33       64.04     11.43 o 
   9  14   5        8.47       27.57     11.64 o 
  10  14   5       18.43       37.94     13.85 o 
   0  15   5      355.83      371.45     16.08 o 
   1  15   5       43.72       37.34      5.73 o 
   2  15   5      216.45      214.17      8.48 o 
   3  15   5      162.57      173.41      8.41 o 
   4  15   5       31.65       27.14      6.19 o 
   5  15   5       58.23       43.05     10.27 o 
   6  15   5        6.23       20.65      9.12 o 
   7  15   5        4.27        0.27      7.02 o 
   8  15   5       13.66       27.61     11.41 o 
   9  15   5        2.74       17.80     11.42 o 
  10  15   5        9.91       38.67     15.28 o 
   1  16   5      111.87       93.40      8.98 o 
   2  16   5      161.77      167.14      8.56 o 
   3  16   5       30.51       29.71      6.82 o 
   4  16   5       36.60       24.11      7.07 o 
   5  16   5       58.07       68.70     10.81 o 
   6  16   5       36.14       47.87     10.52 o 
   7  16   5       22.60       24.56      9.42 o 
   8  16   5        5.36       30.51     12.55 o 
   9  16   5       16.03       28.77     12.41 o 
   0  17   5       99.79       89.14     11.89 o 
   1  17   5      165.08      168.69      8.76 o 
   2  17   5        3.93        1.82      5.61 o 
   3  17   5       24.27       19.23      5.53 o 
   4  17   5       11.99       16.73      7.62 o 
   5  17   5       25.14       42.35     11.89 o 
   6  17   5        3.94       18.62     10.89 o 
   7  17   5       14.92       36.53     12.04 o 
   8  17   5       15.76       25.68     13.34 o 
   9  17   5        1.75       21.75     13.02 o 
   1  18   5       72.01       69.56      8.47 o 
   2  18   5        8.30       13.44      6.99 o 
   3  18   5        7.74        7.93      5.89 o 
   4  18   5       25.41       30.43     10.52 o 
   5  18   5       29.06       27.56     10.90 o 
   6  18   5        1.82       26.72     12.85 o 
   7  18   5       18.83       57.09     14.12 o 
   8  18   5        1.30       18.10     11.82 o 
   0  19   5       77.85       77.18     12.23 o 
   1  19   5       17.23       12.31      8.36 o 
   2  19   5       21.77       13.82      6.89 o 
   3  19   5       41.24       43.13      8.02 o 
   4  19   5       66.34       54.65     11.32 o 
   5  19   5       22.80       19.44     12.05 o 
   6  19   5        0.36       14.75     11.56 o 
   7  19   5        0.85       39.64     12.95 o 
   1  20   5        0.06        5.32      7.09 o 
   2  20   5       52.35       28.69      8.71 o 
   3  20   5        7.01        4.76      8.42 o 
   4  20   5       19.00       36.96     12.24 o 
   5  20   5       14.32       23.41     12.33 o 
   6  20   5       10.12       28.16     12.19 o 
   7  20   5       12.09       46.65     17.99 o 
   0  21   5       58.28       43.30     13.98 o 
   1  21   5        5.74       11.71      8.81 o 
   2  21   5       27.43       18.71      8.43 o 
   3  21   5        8.74        6.35     10.27 o 
   4  21   5        8.79       40.48     12.02 o 
   5  21   5       14.11       17.79     14.66 o 
   6  21   5        1.63       32.92     23.76 o 
   1  22   5        8.75       11.64      8.58 o 
   2  22   5       12.55       14.52     10.10 o 
   3  22   5       36.60       50.81     13.60 o 
   4  22   5        0.61       -0.75     10.32 o 
   0  23   5        7.22        3.96     13.53 o 
   1  23   5       17.47       20.06     10.53 o 
   2  23   5        6.65       10.48     11.31 o 
   0   0   6      428.43      442.54     13.37 o 
   2   0   6      827.65      853.93     13.48 o 
   4   0   6      462.12      450.01      9.36 o 
   6   0   6      276.42      283.43     11.83 o 
   8   0   6      219.55      221.22     13.42 o 
  10   0   6        2.29       -0.61      9.56 o 
  12   0   6       11.33        0.16     32.50 o 
   1   1   6      218.50      253.57      6.55 o 
   2   1   6       49.37       45.80      3.38 o 
   3   1   6       95.79      104.71      4.46 o 
   4   1   6       52.92       48.04      4.17 o 
   5   1   6      535.02      517.62      8.36 o 
   6   1   6       75.24       76.58      4.62 o 
   7   1   6       27.21       19.49      4.42 o 
   8   1   6       76.62       59.81      6.41 o 
   9   1   6       42.91       49.19      5.66 o 
  10   1   6       23.93       23.93      7.10 o 
  11   1   6        6.31        0.86      8.51 o 
  12   1   6       19.40       22.91     15.54 o 
   0   2   6      308.19      359.27     10.16 o 
   1   2   6      186.70      201.87      6.82 o 
   2   2   6      116.15      117.60      4.44 o 
   3   2   6       20.55       22.27      3.73 o 
   4   2   6      230.84      228.06      6.08 o 
   5   2   6       57.49       64.56      4.21 o 
   6   2   6      160.78      157.31      6.00 o 
   7   2   6      280.33      279.15      6.96 o 
   8   2   6        7.04        2.49      2.26 o 
   9   2   6       36.31       29.97      5.19 o 
  10   2   6        2.09        0.97      4.61 o 
  11   2   6        7.42       17.30      8.82 o 
  12   2   6       13.28       31.28     13.11 o 
   1   3   6      295.25      299.61      8.25 o 
   2   3   6      178.90      177.89      4.99 o 
   3   3   6       97.31      110.20      5.77 o 
   4   3   6      117.70      127.92      5.95 o 
   5   3   6       91.17      100.36      4.58 o 
   6   3   6      238.68      229.81      6.44 o 
   7   3   6      160.35      159.22      7.74 o 
   8   3   6      141.39      151.29      7.43 o 
   9   3   6      102.24       82.93      6.65 o 
  10   3   6       23.69       10.83      6.40 o 
  11   3   6        6.43       34.39     10.82 o 
  12   3   6        0.28        9.28      9.68 o 
   0   4   6      371.48      379.51      9.31 o 
   1   4   6      273.97      289.64      8.10 o 
   2   4   6       18.31       24.86      4.08 o 
   3   4   6      383.32      346.60      6.45 o 
   4   4   6      709.72      726.04     11.41 o 
   5   4   6       56.80       59.35      4.64 o 
   6   4   6       35.31       32.81      2.84 o 
   7   4   6      118.38      116.55      9.51 o 
   8   4   6       64.60       63.82      8.69 o 
   9   4   6        1.77        4.45      5.69 o 
  10   4   6       15.70       24.24      9.23 o 
  11   4   6        4.81       18.54     11.25 o 
  12   4   6       16.03       38.81     11.81 o 
   1   5   6      255.73      251.07      5.39 o 
   2   5   6      115.98      115.00      4.72 o 
   3   5   6        0.03        0.06      3.32 o 
   4   5   6       45.55       56.75      4.56 o 
   5   5   6       14.48       24.90      2.04 o 
   6   5   6      262.78      261.32     12.36 o 
   7   5   6       29.17       21.25      7.94 o 
   8   5   6       10.38       11.28     10.30 o 
   9   5   6       11.17        3.40      8.23 o 
  10   5   6       11.02       -0.09      6.92 o 
  11   5   6        5.58        2.40     10.30 o 
  12   5   6        8.66       21.93     10.96 o 
   0   6   6      816.49      826.84     13.97 o 
   1   6   6       25.04       19.92      3.89 o 
   2   6   6      640.76      655.97     12.82 o 
   3   6   6       38.18       45.57      3.53 o 
   4   6   6      543.85      541.71     11.38 o 
   5   6   6       18.32       14.81      7.13 o 
   6   6   6      142.82      131.41      9.97 o 
   7   6   6       91.62      108.39      9.69 o 
   8   6   6       29.38       25.47      8.11 o 
   9   6   6        0.56        8.68      8.98 o 
  10   6   6       53.66       60.81     10.91 o 
  11   6   6       11.54       34.55     10.94 o 
  12   6   6        2.57       19.21     14.22 o 
   1   7   6      111.28      123.52      5.93 o 
   2   7   6       14.42       13.16      3.51 o 
   3   7   6       49.47       59.28      3.29 o 
   4   7   6       48.14       42.97      2.45 o 
   5   7   6      127.55      129.32     10.74 o 
   6   7   6       34.17       21.17      9.07 o 
   7   7   6       11.26       18.79      8.31 o 
   8   7   6        0.94       -0.10      9.30 o 
   9   7   6        0.73       -5.25      9.14 o 
  10   7   6        0.44       -8.46      8.50 o 
  11   7   6       15.93       27.76     10.73 o 
  12   7   6        3.47       18.33     11.10 o 
   0   8   6       76.25       68.95      9.68 o 
   1   8   6      119.32      121.71      5.00 o 
   2   8   6      134.08      134.43      5.32 o 
   3   8   6      212.75      211.04      5.03 o 
   4   8   6      157.75      128.36     11.75 o 
   5   8   6       16.02       15.64      6.85 o 
   6   8   6       68.86       54.81     10.38 o 
   7   8   6       84.69       72.52      9.94 o 
   8   8   6       23.07       25.27     10.26 o 
   9   8   6       29.85       26.09     10.83 o 
  10   8   6       36.02       31.66     11.27 o 
  11   8   6       41.01       40.23     12.10 o 
  12   8   6        1.93       28.80     12.24 o 
   1   9   6      305.20      317.79      7.76 o 
   2   9   6      132.19      130.05      6.39 o 
   3   9   6       85.89       93.54      5.25 o 
   4   9   6      100.91       98.23      5.70 o 
   5   9   6       93.34       96.14     10.10 o 
   6   9   6       32.72       33.51      8.91 o 
   7   9   6       26.00       28.45      9.11 o 
   8   9   6        1.60       32.39     12.29 o 
   9   9   6        3.19       26.28     10.37 o 
  10   9   6        7.67       24.06     12.07 o 
  11   9   6        2.19       18.41     11.70 o 
   0  10   6       24.61       21.89      6.52 o 
   1  10   6       23.93       23.93      4.82 o 
   2  10   6       12.33       12.25      3.82 o 
   3  10   6       73.43       70.30      4.13 o 
   4  10   6       13.10       16.12      6.99 o 
   5  10   6        6.60        6.64      4.97 o 
   6  10   6       44.22       52.74      9.39 o 
   7  10   6       50.76       51.18     10.73 o 
   8  10   6        0.61       16.80     10.20 o 
   9  10   6       21.44       38.92     11.81 o 
  10  10   6        0.64       20.40     11.31 o 
  11  10   6       10.96       24.73     11.53 o 
   1  11   6      125.54      128.16      8.17 o 
   2  11   6      221.61      230.67      6.99 o 
   3  11   6      381.69      372.47      8.83 o 
   4  11   6        2.51        4.59      7.07 o 
   5  11   6       15.30       14.19      6.08 o 
   6  11   6       33.46       20.07      8.77 o 
   7  11   6       86.72       89.42     13.60 o 
   8  11   6       28.02       16.83     10.16 o 
   9  11   6       10.60       13.21     16.75 o 
  10  11   6        6.58       34.91     13.17 o 
  11  11   6        2.58       35.91     13.50 o 
   0  12   6      225.69      221.63     12.08 o 
   1  12   6       73.81       76.12      7.57 o 
   2  12   6       40.06       31.42      6.19 o 
   3  12   6       64.34       62.85      4.79 o 
   4  12   6       62.08       63.75      9.11 o 
   5  12   6       75.26       72.06     11.08 o 
   6  12   6       11.82        8.56      3.61 o 
   7  12   6        2.78       19.79     10.02 o 
   8  12   6        1.34       28.98     12.12 o 
   9  12   6        7.86       27.52     11.82 o 
  10  12   6       21.82       33.04     15.79 o 
   1  13   6       68.48       65.72      7.88 o 
   2  13   6       31.95       37.64      7.35 o 
   3  13   6       83.35       85.83      5.64 o 
   4  13   6       27.87       31.72      9.67 o 
   5  13   6        0.38        3.42      8.95 o 
   6  13   6      189.50      166.81     10.72 o 
   7  13   6       14.31       40.98     12.14 o 
   8  13   6        5.80       14.84     11.89 o 
   9  13   6        4.53       43.92     13.12 o 
  10  13   6       26.84       43.15     13.85 o 
   0  14   6      215.30      241.54     17.21 o 
   1  14   6       40.44       39.94      6.83 o 
   2  14   6      183.30      178.69     11.44 o 
   3  14   6       52.44       50.07      5.20 o 
   4  14   6        2.39        4.32      9.37 o 
   5  14   6        1.41        7.16      9.76 o 
   6  14   6       48.51       48.23      7.52 o 
   7  14   6        3.81       13.61     10.06 o 
   8  14   6        2.26       23.79     13.67 o 
   9  14   6        1.67       30.65     13.72 o 
  10  14   6        6.61       39.37     14.93 o 
   1  15   6       43.80       42.82      7.62 o 
   2  15   6       16.96       13.26      7.62 o 
   3  15   6       27.31       26.25      5.87 o 
   4  15   6       11.98       23.82      9.57 o 
   5  15   6       33.92       40.10     10.28 o 
   6  15   6       23.19       25.70      8.14 o 
   7  15   6        1.60       38.81     13.88 o 
   8  15   6        7.56       33.38     13.59 o 
   9  15   6        4.49       25.04     13.55 o 
   0  16   6      162.03      167.87     18.37 o 
   1  16   6       48.28       43.29      7.44 o 
   2  16   6       12.78       16.83      7.76 o 
   3  16   6       16.41       13.40      6.11 o 
   4  16   6       36.25       46.15     10.95 o 
   5  16   6        0.25       16.25      9.57 o 
   6  16   6        1.14       12.66     10.30 o 
   7  16   6        1.38        9.84     11.28 o 
   8  16   6       10.77       28.58     14.13 o 
   9  16   6        3.35       44.88     17.23 o 
   1  17   6       10.23        8.19      8.41 o 
   2  17   6       36.10       44.06      7.67 o 
   3  17   6       22.18       31.00      8.51 o 
   4  17   6       20.98       29.72     10.05 o 
   5  17   6       44.42       72.64     12.28 o 
   6  17   6       26.88       44.24     14.76 o 
   7  17   6        2.07       15.01     10.70 o 
   8  17   6        0.26       16.19     14.58 o 
   0  18   6       30.53       22.10     10.04 o 
   1  18   6       32.73       36.29      8.21 o 
   2  18   6        0.35       11.68      7.90 o 
   3  18   6        5.89       13.55      9.40 o 
   4  18   6       24.57       27.75     10.97 o 
   5  18   6        3.30       11.79     14.62 o 
   6  18   6        5.20       28.08     12.85 o 
   7  18   6       15.44       34.78     12.69 o 
   1  19   6        2.53        5.73      7.80 o 
   2  19   6       18.10       24.41      9.17 o 
   3  19   6        2.80        0.62     11.85 o 
   4  19   6       14.65       47.31     11.99 o 
   5  19   6        6.02       21.83     12.81 o 
   6  19   6        2.25       17.22     12.17 o 
   0  20   6       20.43       20.43     12.04 o 
   1  20   6        5.05       11.75      9.90 o 
   2  20   6        5.90        7.65      8.64 o 
   3  20   6        4.22       14.62     11.93 o 
   4  20   6       34.26       50.17     14.12 o 
   5  20   6        4.78       18.93     12.73 o 
   1  21   6        0.17       -2.57      8.18 o 
   2  21   6        0.26       19.88     12.24 o 
   3  21   6       15.60        3.98     11.13 o 
   4  21   6        2.34       20.76     13.39 o 
   0  22   6       26.79       16.49     14.60 o 
   1  22   6        1.65       12.58      9.38 o 
   2  22   6        3.43       24.44     12.55 o 
   2   0   7      324.42      324.15     10.33 o 
   4   0   7      279.85      294.02      8.57 o 
   6   0   7      673.05      635.81     18.27 o 
   8   0   7      336.80      324.43     15.80 o 
  10   0   7       59.54       35.61     10.41 o 
  12   0   7        7.89       -1.28     21.24 o 
   0   1   7       96.44      106.69      6.79 o 
   1   1   7      278.05      302.04      7.30 o 
   2   1   7      141.76      146.42      5.57 o 
   3   1   7       68.01       71.84      4.40 o 
   4   1   7      514.44      495.72     10.49 o 
   5   1   7      222.12      213.12      6.23 o 
   6   1   7       57.85       61.16      5.44 o 
   7   1   7      572.30      542.32     22.60 o 
   8   1   7       21.32       32.54      5.95 o 
   9   1   7      233.77      224.39     11.08 o 
  10   1   7        2.17       -0.33      8.62 o 
  11   1   7        4.11       44.56     19.19 o 
  12   1   7        1.71       14.33     22.43 o 
   1   2   7       51.52       52.80      4.50 o 
   2   2   7      162.73      158.67      6.87 o 
   3   2   7      393.98      404.45      9.93 o 
   4   2   7       25.40       19.73      4.48 o 
   5   2   7      125.29      131.53      6.54 o 
   6   2   7      169.44      158.95      6.84 o 
   7   2   7      106.50      102.56     10.44 o 
   8   2   7       36.74       20.59      5.60 o 
   9   2   7       11.93       12.90      5.30 o 
  10   2   7       16.56       35.71     12.61 o 
  11   2   7       35.99       40.70     12.94 o 
  12   2   7       20.20       46.71     20.46 o 
   0   3   7      819.09      747.20     32.93 o 
   1   3   7       37.91       47.66      5.22 o 
   2   3   7        3.14        1.79      3.93 o 
   3   3   7      169.90      169.25      6.59 o 
   4   3   7      321.16      299.85      8.63 o 
   5   3   7       88.27       81.06      5.41 o 
   6   3   7      284.96      282.87      9.38 o 
   7   3   7       26.23       17.79      3.77 o 
   8   3   7       45.40       29.84      7.54 o 
   9   3   7       11.03       15.52      8.66 o 
  10   3   7       54.21       49.52     11.50 o 
  11   3   7        6.36       20.87     18.07 o 
  12   3   7        1.53        3.67     20.03 o 
   1   4   7       46.88       48.06      5.03 o 
   2   4   7       31.72       28.68      4.51 o 
   3   4   7       80.54       71.22      5.85 o 
   4   4   7      103.21      105.98      7.55 o 
   5   4   7       34.61       40.80      4.36 o 
   6   4   7     1086.97     1018.68     15.77 o 
   7   4   7       34.90       32.98      3.09 o 
   8   4   7       42.55       35.27      6.10 o 
   9   4   7       38.01       26.12      6.68 o 
  10   4   7      183.42      186.71     14.68 o 
  11   4   7        8.39       28.07     11.97 o 
   0   5   7      443.35      411.37     11.87 o 
   1   5   7       97.30       99.62      6.00 o 
   2   5   7       10.04        8.95      4.00 o 
   3   5   7      518.19      505.50      8.23 o 
   4   5   7       55.36       60.44      4.33 o 
   5   5   7      181.99      159.08      6.22 o 
   6   5   7       61.10       53.45      5.33 o 
   7   5   7       41.13       40.80      7.03 o 
   8   5   7       45.24       41.65      7.12 o 
   9   5   7       12.00       13.33     10.25 o 
  10   5   7       49.48       56.54     14.85 o 
  11   5   7        4.22       14.37     11.42 o 
   1   6   7       14.50       15.24      3.83 o 
   2   6   7      273.82      282.37      7.10 o 
   3   6   7      307.44      308.10      6.88 o 
   4   6   7       51.21       56.46      4.37 o 
   5   6   7      250.55      267.17      8.00 o 
   6   6   7       42.03       35.81      7.08 o 
   7   6   7      114.45      116.56     10.70 o 
   8   6   7       54.73       49.84     10.30 o 
   9   6   7       56.34       68.85     10.06 o 
  10   6   7       63.83       51.36     12.90 o 
  11   6   7        2.39        7.73     10.03 o 
   0   7   7      221.18      235.38     11.27 o 
   1   7   7       67.06       66.46      5.34 o 
   2   7   7      158.34      161.54      5.58 o 
   3   7   7      154.35      158.76      5.98 o 
   4   7   7       66.43       63.77      3.62 o 
   5   7   7        2.13        0.75      7.25 o 
   6   7   7       33.16       32.25      9.44 o 
   7   7   7       21.14       18.08      9.75 o 
   8   7   7       17.14       11.97     10.29 o 
   9   7   7        8.91        5.29     13.31 o 
  10   7   7        1.19       17.48     10.80 o 
  11   7   7        5.52        8.81     13.35 o 
   1   8   7       83.23       82.57      5.10 o 
   2   8   7       34.19       35.35      4.23 o 
   3   8   7      295.73      283.89      8.14 o 
   4   8   7      129.43      115.00      3.90 o 
   5   8   7       42.44       39.86      8.51 o 
   6   8   7       31.77       32.66      9.60 o 
   7   8   7       38.07       38.44     10.41 o 
   8   8   7        3.25        2.11      9.75 o 
   9   8   7        5.60       15.87     10.73 o 
  10   8   7        8.12       36.00     13.53 o 
  11   8   7        8.76       18.42     12.11 o 
   0   9   7       73.93       64.89      7.78 o 
   1   9   7       14.07       15.05      5.32 o 
   2   9   7       64.87       66.19      5.37 o 
   3   9   7        5.92        6.88      3.78 o 
   4   9   7      295.00      259.34      9.41 o 
   5   9   7       25.90       24.80      8.89 o 
   6   9   7        5.98       12.98      9.28 o 
   7   9   7       82.50      102.96     11.90 o 
   8   9   7       41.46       66.55     13.53 o 
   9   9   7       34.82       58.75     15.49 o 
  10   9   7        1.39       27.67     12.80 o 
  11   9   7       19.87       51.16     19.93 o 
   1  10   7       15.04       15.13      4.55 o 
   2  10   7      283.04      275.99      7.93 o 
   3  10   7       62.10       48.58      5.27 o 
   4  10   7       80.50       53.87      4.67 o 
   5  10   7      189.10      193.93     12.62 o 
   6  10   7       38.13       50.62     11.59 o 
   7  10   7       36.12       52.41     13.44 o 
   8  10   7       79.07       89.95     14.35 o 
   9  10   7        4.70       14.78     12.37 o 
  10  10   7       18.85       58.05     14.54 o 
   0  11   7      574.75      577.16     18.23 o 
   1  11   7       56.96       53.54      5.94 o 
   2  11   7       99.78      114.96      5.87 o 
   3  11   7       52.98       50.16      4.71 o 
   4  11   7       61.69       57.17      8.89 o 
   5  11   7        8.08        5.96      5.03 o 
   6  11   7       41.73       26.84     11.49 o 
   7  11   7        1.53       15.84     11.70 o 
   8  11   7       10.63       40.22     13.20 o 
   9  11   7        6.30       37.54     14.78 o 
  10  11   7        9.26       27.94     13.75 o 
   1  12   7      209.41      205.93      8.12 o 
   2  12   7       87.07       87.31      6.69 o 
   3  12   7       71.62       65.02      5.50 o 
   4  12   7       77.91       66.13      9.43 o 
   5  12   7       48.39       44.86      6.93 o 
   6  12   7       54.33       68.53     11.99 o 
   7  12   7       15.32       34.35     12.42 o 
   8  12   7       60.30       75.92     15.33 o 
   9  12   7        1.60       19.47     13.18 o 
  10  12   7       25.49       16.10     13.42 o 
   0  13   7      234.96      256.79     13.58 o 
   1  13   7      148.94      125.79     10.26 o 
   2  13   7       17.34       16.90      5.71 o 
   3  13   7       12.71       23.69      5.43 o 
   4  13   7       94.61      105.82     10.04 o 
   5  13   7        5.51       23.91      8.86 o 
   6  13   7        6.81        1.74      9.60 o 
   7  13   7       26.12       37.80     12.64 o 
   8  13   7        2.09        7.25     11.25 o 
   9  13   7        2.87       36.68     15.73 o 
   1  14   7        1.48        0.94      6.28 o 
   2  14   7        2.72       10.27      6.00 o 
   3  14   7       35.32       34.31      8.77 o 
   4  14   7        8.44       20.95      7.78 o 
   5  14   7       13.50       12.52      7.21 o 
   6  14   7       17.85       36.63     12.60 o 
   7  14   7        4.69       31.36     12.75 o 
   8  14   7       28.53       61.32     15.06 o 
   9  14   7        0.13       19.44     16.53 o 
   0  15   7       43.59       47.21     13.29 o 
   1  15   7        2.60        4.74      6.60 o 
   2  15   7      125.82      128.25      8.94 o 
   3  15   7       23.75       31.12      5.52 o 
   4  15   7       79.26       92.84     12.08 o 
   5  15   7       15.73       36.87     13.82 o 
   6  15   7       31.17       48.50     12.40 o 
   7  15   7        6.66       38.64     13.20 o 
   8  15   7       47.16       51.86     15.80 o 
   1  16   7       20.88       27.05      8.95 o 
   2  16   7       40.08       43.88      9.52 o 
   3  16   7      113.39      122.13     12.65 o 
   4  16   7        9.31       33.41     17.72 o 
   5  16   7       46.72       66.21     13.80 o 
   6  16   7        2.46        9.19     11.42 o 
   7  16   7        9.45       33.03     13.44 o 
   8  16   7       29.98       49.49     18.39 o 
   0  17   7       12.08       28.50     16.05 o 
   1  17   7        2.82       19.31      8.20 o 
   2  17   7        1.09       14.49      8.88 o 
   3  17   7       40.58       60.45     12.73 o 
   4  17   7        2.62       39.25     13.82 o 
   5  17   7       19.84       28.91     12.13 o 
   6  17   7        5.73       29.52     15.07 o 
   7  17   7       24.14       79.34     17.21 o 
   1  18   7       15.31       12.21     11.06 o 
   2  18   7        6.13       48.56     12.43 o 
   3  18   7       19.11       59.61     15.81 o 
   4  18   7        7.63        6.66     12.94 o 
   5  18   7       23.17       23.04     13.08 o 
   6  18   7       33.35       50.66     15.46 o 
   0  19   7        7.34       17.76     12.98 o 
   1  19   7        4.97        2.21      8.52 o 
   2  19   7        0.94       10.43     13.69 o 
   3  19   7        7.98       39.23     13.12 o 
   4  19   7       21.54       25.08     14.97 o 
   5  19   7        0.35       25.83     14.26 o 
   1  20   7        1.86       -7.47      9.37 o 
   2  20   7        0.03       22.66     12.65 o 
   3  20   7        8.57       10.70     13.93 o 
   4  20   7        1.32       40.31     16.03 o 
   0  21   7       17.51       31.95     21.92 o 
   1  21   7        0.64        3.39     13.08 o 
   0   0   8      842.45      767.49     77.73 o 
   2   0   8       80.01       72.79      8.45 o 
   4   0   8      151.81      144.81     11.93 o 
   6   0   8       33.43       31.21      9.05 o 
   8   0   8       19.35       25.54     10.49 o 
  10   0   8        1.89       30.75     43.13 o 
   1   1   8      200.04      202.62      7.54 o 
   2   1   8      264.99      278.46      8.50 o 
   3   1   8      147.04      143.39      7.46 o 
   4   1   8       59.25       55.35      5.72 o 
   5   1   8      344.50      331.21      7.88 o 
   6   1   8       96.13       94.27      8.04 o 
   7   1   8       56.10       55.80      8.76 o 
   8   1   8       16.19       18.13      6.06 o 
   9   1   8       58.93       46.91     10.51 o 
  10   1   8        2.33        6.18     14.93 o 
  11   1   8       29.94       72.09     20.20 o 
   0   2   8     1094.89     1057.54     27.04 o 
   1   2   8       50.24       51.61      6.52 o 
   2   2   8       61.07       53.20      6.88 o 
   3   2   8       96.38      110.22      7.63 o 
   4   2   8      314.08      331.21      9.54 o 
   5   2   8        1.29        4.14      5.11 o 
   6   2   8       80.54       64.93      5.76 o 
   7   2   8       58.82       47.28      8.16 o 
   8   2   8       44.65       26.17      9.11 o 
   9   2   8        5.45       11.77     11.52 o 
  10   2   8        1.37       18.57     13.88 o 
  11   2   8        3.88       63.47     39.26 o 
   1   3   8       40.38       38.90      5.95 o 
   2   3   8      321.90      323.24      8.89 o 
   3   3   8      208.18      216.83      8.18 o 
   4   3   8      301.28      291.32     11.03 o 
   5   3   8       38.22       28.16      6.20 o 
   6   3   8        1.33        8.18      4.30 o 
   7   3   8       53.65       48.38      8.71 o 
   8   3   8       62.70       79.45     11.99 o 
   9   3   8       20.43       24.21      9.71 o 
  10   3   8       61.58       46.33     11.08 o 
  11   3   8       42.92       52.02     23.30 o 
   0   4   8      213.76      229.36      9.91 o 
   1   4   8      208.22      213.97      7.63 o 
   2   4   8       51.90       50.84      5.92 o 
   3   4   8      326.93      322.05     11.27 o 
   4   4   8      627.18      600.68     13.26 o 
   5   4   8       47.72       52.33      5.66 o 
   6   4   8      134.84      133.41      7.80 o 
   7   4   8        6.86        7.85      4.00 o 
   8   4   8       26.05       17.39     11.53 o 
   9   4   8       14.63       27.58     11.66 o 
  10   4   8       19.09       14.71     18.20 o 
  11   4   8        5.21       19.96     16.52 o 
   1   5   8       25.92       28.73      5.42 o 
   2   5   8      141.85      156.42      6.27 o 
   3   5   8      197.61      197.22      6.39 o 
   4   5   8      149.81      140.76      9.41 o 
   5   5   8       35.38       27.86      5.44 o 
   6   5   8       11.89       12.65      3.95 o 
   7   5   8       25.35       23.19      7.44 o 
   8   5   8        5.09        5.72     10.48 o 
   9   5   8       16.10       14.51     10.22 o 
  10   5   8       14.88       15.59     10.23 o 
   0   6   8       77.93       73.07     12.71 o 
   1   6   8        2.70        8.31      4.94 o 
   2   6   8      238.32      238.77      8.00 o 
   3   6   8       97.26       88.28      5.63 o 
   4   6   8      299.74      296.61      8.44 o 
   5   6   8      125.70       97.40      5.09 o 
   6   6   8       42.86       44.01      8.84 o 
   7   6   8        7.70        9.16      8.04 o 
   8   6   8       26.37       32.54      9.43 o 
   9   6   8       17.57       34.98     13.14 o 
  10   6   8       18.19       34.25     12.78 o 
   1   7   8      182.49      192.64      7.47 o 
   2   7   8       20.93       20.81      4.76 o 
   3   7   8      113.55       98.82      5.55 o 
   4   7   8        8.32        8.69      4.55 o 
   5   7   8      190.46      163.86      8.29 o 
   6   7   8       43.75       48.97      9.45 o 
   7   7   8       11.23       17.44      7.96 o 
   8   7   8       12.09       18.11      9.36 o 
   9   7   8        4.52        0.95     11.12 o 
  10   7   8        0.73       22.78     10.86 o 
   0   8   8      112.07       98.13     10.20 o 
   1   8   8       36.65       29.74      5.14 o 
   2   8   8      130.32      107.13      6.38 o 
   3   8   8      123.42      126.10      7.88 o 
   4   8   8       55.74       48.82      3.74 o 
   5   8   8        8.84       -1.23      7.83 o 
   6   8   8       86.63       95.65     10.69 o 
   7   8   8       48.98       41.80     10.11 o 
   8   8   8        1.76       24.64      9.81 o 
   9   8   8       16.75       40.42     12.25 o 
  10   8   8        6.69       13.36     11.98 o 
   1   9   8      136.03      133.89      7.00 o 
   2   9   8       43.58       31.66      5.47 o 
   3   9   8       83.45       89.14      6.29 o 
   4   9   8      166.29      138.71      6.78 o 
   5   9   8       28.06       35.33     10.03 o 
   6   9   8        9.28       10.16      8.73 o 
   7   9   8        5.00       13.65      9.49 o 
   8   9   8       12.42       18.70      9.72 o 
   9   9   8        1.23       26.98     12.50 o 
  10   9   8        0.22       27.18     13.56 o 
   0  10   8      271.51      254.04     13.11 o 
   1  10   8      122.16      117.65      7.60 o 
   2  10   8       26.02       17.65      5.03 o 
   3  10   8       31.88       28.60      4.53 o 
   4  10   8       41.74       39.09      5.98 o 
   5  10   8        1.07       27.65      9.00 o 
   6  10   8       41.72       50.18     11.91 o 
   7  10   8       12.15       33.24     12.17 o 
   8  10   8       13.34       34.31     13.66 o 
   9  10   8       14.05       35.78     13.95 o 
   1  11   8      130.47      124.49      7.61 o 
   2  11   8       10.04        8.50      5.06 o 
   3  11   8       98.26       95.79      6.60 o 
   4  11   8       52.47       34.77      4.91 o 
   5  11   8       84.04       79.66     10.60 o 
   6  11   8       19.26       28.48     12.31 o 
   7  11   8       11.57        2.26     11.37 o 
   8  11   8        4.59       25.70     12.43 o 
   9  11   8        3.57       29.78     13.66 o 
   0  12   8       90.49       97.20     15.35 o 
   1  12   8       63.97       53.27      7.07 o 
   2  12   8       70.04       60.19      7.30 o 
   3  12   8      100.89       99.06      8.49 o 
   4  12   8        5.69       17.09      7.76 o 
   5  12   8        0.88        8.12      9.99 o 
   6  12   8       25.84       49.28     13.69 o 
   7  12   8       15.81       17.89     11.98 o 
   8  12   8       13.08        3.30     12.00 o 
   9  12   8        8.09        6.40     18.31 o 
   1  13   8       64.20       35.80      6.77 o 
   2  13   8        7.21       15.49      6.12 o 
   3  13   8       54.13       47.14      6.31 o 
   4  13   8       20.70       26.19      9.29 o 
   5  13   8       13.99       21.54     11.79 o 
   6  13   8       33.89       31.75     13.92 o 
   7  13   8       13.24       22.25     16.35 o 
   8  13   8       54.18       50.83     20.49 o 
   0  14   8       12.16       16.27     10.28 o 
   1  14   8       39.67       35.69      7.00 o 
   2  14   8      131.14      123.67      8.33 o 
   3  14   8       36.61       52.14      9.55 o 
   4  14   8        7.55       40.95     11.32 o 
   5  14   8        7.66       33.96     11.85 o 
   6  14   8       11.11       35.30     12.22 o 
   7  14   8        2.42       -2.72     14.01 o 
   8  14   8        5.03       26.73     32.50 o 
   1  15   8        5.62       16.66      7.18 o 
   2  15   8       11.93       14.89      6.01 o 
   3  15   8       14.23       21.61      9.26 o 
   4  15   8        6.48       26.66     11.59 o 
   5  15   8       20.04       24.93     14.54 o 
   6  15   8       52.37       79.98     15.03 o 
   7  15   8        0.69        0.80     14.69 o 
   0  16   8       32.97       31.27     11.49 o 
   1  16   8       17.73        9.32      7.40 o 
   2  16   8        2.94       29.45     10.12 o 
   3  16   8        9.45       30.15     10.52 o 
   4  16   8       43.50       56.04     15.63 o 
   5  16   8        0.87       17.60     13.80 o 
   6  16   8       31.32       48.56     16.09 o 
   1  17   8       12.05       25.24     13.11 o 
   2  17   8       11.00       21.27     11.59 o 
   3  17   8        0.22        7.59     12.59 o 
   4  17   8        9.14       32.26     14.01 o 
   5  17   8       23.64       52.14     15.83 o 
   0  18   8        6.18       22.19     14.77 o 
   1  18   8       13.94       24.91      9.29 o 
   2  18   8        2.15       33.97     16.50 o 
   3  18   8        2.24        1.34     13.51 o 
   4  18   8       12.65       36.66     14.03 o 
   1  19   8        0.57       21.35     11.62 o 
   2  19   8       14.89       33.68     17.26 o 
   3  19   8        0.68        9.12     19.88 o 
   2   0   9      136.97      118.73     13.66 o 
   4   0   9      219.65      236.54     17.10 o 
   6   0   9       35.01       38.33     11.81 o 
   8   0   9       48.25       55.48     11.67 o 
  10   0   9       19.39       23.01     25.97 o 
   0   1   9      354.90      354.28     13.84 o 
   1   1   9       67.90       66.83      6.94 o 
   2   1   9       71.17       75.77      8.13 o 
   3   1   9      131.32      128.80      9.77 o 
   4   1   9       33.34       33.89      6.23 o 
   5   1   9       42.02       37.08      7.58 o 
   6   1   9        8.67       12.74      6.00 o 
   7   1   9        1.59        3.18      5.72 o 
   8   1   9        2.01       14.24     11.47 o 
   9   1   9       15.12       45.95     20.08 o 
  10   1   9        1.18        7.11     16.85 o 
   1   2   9      164.28      147.49      9.58 o 
   2   2   9        2.42        1.46      5.48 o 
   3   2   9       74.18       73.67      7.30 o 
   4   2   9      149.03      122.38     13.51 o 
   5   2   9       25.40       23.77      6.59 o 
   6   2   9       41.79       28.31      7.35 o 
   7   2   9       17.98       28.74      9.13 o 
   8   2   9        1.95       22.82     13.41 o 
   9   2   9        6.09       25.62     13.86 o 
  10   2   9       25.77       55.04     24.33 o 
   0   3   9      205.03      175.18     13.71 o 
   1   3   9       23.03       19.38      6.74 o 
   2   3   9       10.24       13.46      6.89 o 
   3   3   9      107.74       96.73      9.56 o 
   4   3   9       40.08       35.78      7.37 o 
   5   3   9        5.14        4.61      5.69 o 
   6   3   9       10.41       14.70      8.21 o 
   7   3   9        2.31       18.45     10.98 o 
   8   3   9        4.12       15.65      9.68 o 
   9   3   9       25.49       38.10     11.27 o 
  10   3   9       17.92       45.60     29.65 o 
   1   4   9        2.71        2.41      5.45 o 
   2   4   9      299.09      289.85     11.03 o 
   3   4   9       14.29       14.29      6.70 o 
   4   4   9       42.29       29.64      6.85 o 
   5   4   9       68.73       66.96      7.53 o 
   6   4   9       27.52       18.37      6.06 o 
   7   4   9        0.70        4.02     11.02 o 
   8   4   9        0.70       15.85     10.14 o 
   9   4   9        3.98       13.34     12.02 o 
   0   5   9      162.29      154.00     10.68 o 
   1   5   9        1.89        0.76      5.06 o 
   2   5   9       25.74       24.30      6.28 o 
   3   5   9      121.08      112.48      9.21 o 
   4   5   9       71.06       55.18      7.04 o 
   5   5   9       39.97       40.75      7.40 o 
   6   5   9        9.43       18.55      8.06 o 
   7   5   9        9.31       29.49     11.85 o 
   8   5   9        3.51       23.11     19.47 o 
   9   5   9        3.07       25.72     13.06 o 
   1   6   9       23.98       22.08      5.81 o 
   2   6   9       15.48        7.73      5.77 o 
   3   6   9       78.37       61.85      6.03 o 
   4   6   9       64.25       45.57      6.11 o 
   5   6   9       21.63       20.62      5.78 o 
   6   6   9        4.26       13.21      8.56 o 
   7   6   9       18.30       14.39      8.52 o 
   8   6   9        3.28       17.98     11.15 o 
   9   6   9        2.91        2.98     10.35 o 
   0   7   9       57.07       46.76      9.06 o 
   1   7   9        3.17        4.29      5.96 o 
   2   7   9       75.05       56.63      6.61 o 
   3   7   9        9.89        6.65      5.02 o 
   4   7   9       11.17       13.60      6.99 o 
   5   7   9        1.08        1.84      6.07 o 
   6   7   9        0.55       15.55     10.18 o 
   7   7   9       10.43       20.70     10.28 o 
   8   7   9        1.27       -6.72     10.69 o 
   9   7   9        3.90       14.81     17.19 o 
   1   8   9       37.48       30.90      6.56 o 
   2   8   9       41.17       39.25      6.41 o 
   3   8   9       54.93       42.91      6.77 o 
   4   8   9        0.93        6.57      5.84 o 
   5   8   9        2.84       14.55      9.03 o 
   6   8   9        3.73       23.86     13.38 o 
   7   8   9       39.20       53.81     11.23 o 
   8   8   9        5.42       31.23     15.25 o 
   9   8   9       22.01       32.24     14.63 o 
   0   9   9      128.48      125.83     15.12 o 
   1   9   9       10.82        6.87      5.87 o 
   2   9   9       69.24       59.89      6.46 o 
   3   9   9       26.32       32.43      5.97 o 
   4   9   9        3.11       11.68      6.03 o 
   5   9   9        0.56        6.03     10.16 o 
   6   9   9       29.69       27.60     10.44 o 
   7   9   9       15.79        8.08     10.35 o 
   8   9   9        7.72       61.22     15.38 o 
   1  10   9       18.92       17.19      5.83 o 
   2  10   9       32.37       31.94      6.90 o 
   3  10   9       57.84       41.22      6.54 o 
   4  10   9       35.87       40.07     10.50 o 
   5  10   9        5.84       50.72     12.22 o 
   6  10   9       88.78       93.35     12.62 o 
   7  10   9        8.37       49.88     12.96 o 
   8  10   9       16.24       46.77     14.13 o 
   0  11   9       40.42       34.80     10.90 o 
   1  11   9       80.31       81.50     11.59 o 
   2  11   9       44.84       30.11      6.77 o 
   3  11   9        6.74       15.31      5.71 o 
   4  11   9       14.27       18.37      9.43 o 
   5  11   9        4.47       19.79      9.32 o 
   6  11   9       17.43       35.05     11.16 o 
   7  11   9        5.87       24.69     12.39 o 
   8  11   9        0.12       22.41     14.15 o 
   1  12   9       13.07       18.50      6.41 o 
   2  12   9       35.56       48.54      7.96 o 
   3  12   9       14.58       30.32      9.16 o 
   4  12   9        2.57       13.27      9.58 o 
   5  12   9       11.41        7.72      9.84 o 
   6  12   9        8.81       14.16     12.22 o 
   7  12   9       12.31       15.66     11.84 o 
   0  13   9       18.30       18.06      9.13 o 
   1  13   9        9.56       19.68      6.49 o 
   2  13   9       34.28       30.30      6.80 o 
   3  13   9       29.73       46.74     11.59 o 
   4  13   9       21.42       46.60     11.15 o 
   5  13   9        4.38       24.55     12.24 o 
   6  13   9        2.63       18.90     13.61 o 
   7  13   9        1.29       40.39     17.55 o 
   1  14   9        7.78       18.70      7.48 o 
   2  14   9        7.19       12.23      9.59 o 
   3  14   9       16.64       24.42     10.67 o 
   4  14   9        0.44       25.69     11.93 o 
   5  14   9        1.88       20.17     12.37 o 
   6  14   9        5.35       28.69     15.51 o 
   0  15   9        6.18        3.84     10.78 o 
   1  15   9       19.38       23.03      8.10 o 
   2  15   9       49.64       44.99     10.11 o 
   3  15   9       27.35       46.55     12.57 o 
   4  15   9        9.31       29.66     12.79 o 
   5  15   9        1.81       21.75     13.23 o 
   1  16   9       19.09       10.09     10.62 o 
   2  16   9        6.70       22.51     10.74 o 
   3  16   9       18.57       50.65     16.45 o 
   4  16   9        9.60       40.50     13.07 o 
   0  17   9       13.22       42.39     14.83 o 
   1  17   9        4.37       15.03     10.94 o 
   2  17   9       13.00       46.31     15.51 o 
   3  17   9        5.11       36.17     27.23 o 
   0   0  10      146.46      127.50     19.28 o 
   2   0  10      121.98      118.50     14.28 o 
   4   0  10       51.17       47.04     16.16 o 
   6   0  10        8.30       13.09     13.22 o 
   8   0  10       25.03       56.41     27.74 o 
   1   1  10       69.93       65.56      9.96 o 
   2   1  10       20.24       18.10      8.29 o 
   3   1  10        0.40        2.93      7.35 o 
   4   1  10        4.15        0.12      8.94 o 
   5   1  10       14.12       30.65     11.29 o 
   6   1  10        4.32       16.48      8.48 o 
   7   1  10        4.49       27.14     16.71 o 
   8   1  10        6.94       28.79     19.71 o 
   0   2  10      192.96      200.77     14.87 o 
   1   2  10       68.36       64.94      9.71 o 
   2   2  10       20.83       24.23      9.49 o 
   3   2  10       19.85       20.12      7.86 o 
   4   2  10       18.58       28.73      7.87 o 
   5   2  10        4.07       11.30      9.17 o 
   6   2  10        8.88        8.83      8.62 o 
   7   2  10        7.29       35.74     14.14 o 
   8   2  10        6.18       23.18     14.36 o 
   1   3  10       87.49       62.84      8.02 o 
   2   3  10       14.66       18.61      7.97 o 
   3   3  10       35.77       41.28      9.50 o 
   4   3  10       35.62       44.84      9.91 o 
   5   3  10       29.15       25.95      9.11 o 
   6   3  10        5.66       25.29     10.50 o 
   7   3  10       33.21       46.28     20.16 o 
   8   3  10        5.54       30.09     18.81 o 
   0   4  10       72.54       67.95     10.08 o 
   1   4  10       41.02       34.97      7.83 o 
   2   4  10       38.51       31.75      7.77 o 
   3   4  10       67.43       63.07     10.15 o 
   4   4  10       27.59       39.19      9.63 o 
   5   4  10        6.72       15.11      6.83 o 
   6   4  10        1.26       14.36     10.41 o 
   7   4  10       10.57       32.78     11.77 o 
   8   4  10        0.30       13.26     11.42 o 
   1   5  10      102.04       83.57      7.74 o 
   2   5  10        0.62        9.66      6.28 o 
   3   5  10       31.65       32.82      7.37 o 
   4   5  10        8.36       17.33      9.11 o 
   5   5  10        7.55       21.29     10.60 o 
   6   5  10        4.60       11.57     10.43 o 
   7   5  10       13.00       12.58     12.13 o 
   8   5  10        3.81        1.62     11.45 o 
   0   6  10       34.33       37.58     12.11 o 
   1   6  10       87.44       84.07      7.87 o 
   2   6  10       15.53       20.17      6.16 o 
   3   6  10       31.07       24.49      7.36 o 
   4   6  10        9.19       17.39      7.37 o 
   5   6  10        7.78       12.65      9.03 o 
   6   6  10        4.67       19.21     11.85 o 
   7   6  10        0.62        6.52     11.09 o 
   8   6  10        5.84       -2.28     13.10 o 
   1   7  10       18.62       26.99      6.85 o 
   2   7  10        8.42       11.76      5.98 o 
   3   7  10       39.73       40.44      7.80 o 
   4   7  10        9.63       22.41     13.09 o 
   5   7  10        3.53       14.57      9.35 o 
   6   7  10       14.77       28.33     10.81 o 
   7   7  10        4.06       12.25     15.59 o 
   8   7  10        5.16       13.57     35.27 o 
   0   8  10       14.04       14.55     11.51 o 
   1   8  10       68.42       78.66      8.30 o 
   2   8  10       46.29       44.74      7.62 o 
   3   8  10       53.26       71.76     10.42 o 
   4   8  10       16.34       19.99     10.87 o 
   5   8  10        4.40        7.14     10.70 o 
   6   8  10        3.68        6.07     13.24 o 
   7   8  10        6.91       28.92     15.36 o 
   1   9  10       10.05        5.04      8.09 o 
   2   9  10        3.38        2.71      5.97 o 
   3   9  10        5.03       17.18      7.19 o 
   4   9  10        5.79       12.90      9.92 o 
   5   9  10       22.13       30.44     12.53 o 
   6   9  10       13.00       10.75     13.19 o 
   7   9  10        5.99       38.06     15.37 o 
   0  10  10       45.46       38.48     10.28 o 
   1  10  10       13.03       19.49      6.93 o 
   2  10  10       40.90       40.27      7.07 o 
   3  10  10       31.29       26.96     11.38 o 
   4  10  10        1.58       14.72     11.96 o 
   5  10  10        3.86       30.66     13.72 o 
   6  10  10        0.65       15.19     12.16 o 
   1  11  10       19.51       29.65      7.76 o 
   2  11  10        1.04        0.04      6.06 o 
   3  11  10        5.21       19.58     11.54 o 
   4  11  10       28.48       33.69     12.57 o 
   5  11  10        9.45       13.49     12.65 o 
   6  11  10        7.48       15.67     12.52 o 
   0  12  10        5.50       -2.73     11.12 o 
   1  12  10        6.04        6.53      8.31 o 
   2  12  10       37.14       43.24     12.84 o 
   3  12  10       15.88       38.68     12.39 o 
   4  12  10        6.48       40.26     14.33 o 
   5  12  10        4.21        8.20     11.06 o 
   1  13  10        5.13       11.41      8.89 o 
   2  13  10        1.36       14.74     11.59 o 
   3  13  10        4.87       20.08     11.95 o 
   4  13  10        0.97        6.16     10.64 o 
   0  14  10        4.02        5.88     10.71 o 
   1  14  10       11.69       20.89     11.50 o 
   2  14  10       19.36       30.81     13.21 o 
   3  14  10        3.23       17.82     11.06 o 
   1  15  10        2.01       32.91     13.12 o 
   2  15  10        2.27       28.90     15.66 o 
   2   0  11        3.76       11.53     18.56 o 
   4   0  11       20.12       41.21     19.28 o 
   6   0  11       26.22       43.23     19.94 o 
   0   1  11       53.79       48.33     15.62 o 
   1   1  11       35.72       32.45     10.58 o 
   2   1  11       46.97       53.40     10.85 o 
   3   1  11       53.64       58.79     10.66 o 
   4   1  11       24.85       36.75     12.77 o 
   5   1  11        8.78       37.20     12.87 o 
   6   1  11        4.04       29.52     13.67 o 
   7   1  11       26.73       45.71     21.20 o 
   1   2  11        2.09       11.22      9.05 o 
   2   2  11       11.27       26.34      9.19 o 
   3   2  11        8.47       24.45     12.28 o 
   4   2  11       35.33       49.26     13.50 o 
   5   2  11        2.20        1.59      8.86 o 
   6   2  11       60.73       81.63     18.13 o 
   7   2  11        2.35       -3.22     18.20 o 
   0   3  11       18.21       17.06     11.11 o 
   1   3  11       60.74       48.92     12.22 o 
   2   3  11        8.67       16.74      9.34 o 
   3   3  11        6.14       21.57      9.49 o 
   4   3  11        6.78        6.67      7.59 o 
   5   3  11        7.73       42.04     14.39 o 
   6   3  11        1.12        0.00     11.09 o 
   1   4  11       12.08       29.30      8.71 o 
   2   4  11        9.01       16.69      8.96 o 
   3   4  11        6.78       10.86      7.65 o 
   4   4  11        7.24       24.61      9.50 o 
   5   4  11       10.64       46.71     14.36 o 
   6   4  11        5.83       10.48     13.06 o 
   0   5  11       57.94       50.64     12.84 o 
   1   5  11       21.09       22.33      7.77 o 
   2   5  11        1.29       13.43      7.74 o 
   3   5  11        5.42       20.91      7.94 o 
   4   5  11        4.59       17.40     10.24 o 
   5   5  11        1.29       10.37     12.50 o 
   6   5  11        0.12       -6.53     11.91 o 
   1   6  11       11.15       20.88      7.82 o 
   2   6  11       10.09        7.83      7.99 o 
   3   6  11        5.61       14.03      8.05 o 
   4   6  11        0.57       29.70     10.69 o 
   5   6  11        7.86       10.61     11.18 o 
   6   6  11        4.45       11.97     13.38 o 
   0   7  11       11.07       25.95     10.28 o 
   1   7  11        5.91        4.91      7.22 o 
   2   7  11       15.55       31.58      9.20 o 
   3   7  11       10.57       26.61      7.97 o 
   4   7  11       13.53       47.69     13.67 o 
   5   7  11        1.28       16.49     12.49 o 
   1   8  11        2.07        4.83      6.95 o 
   2   8  11        7.50       20.34      7.82 o 
   3   8  11        3.92       27.33     13.06 o 
   4   8  11        2.48       16.78     12.14 o 
   5   8  11        9.51       31.16     11.23 o 
   0   9  11       17.70       10.19     11.87 o 
   1   9  11        5.51       23.14      8.42 o 
   2   9  11        1.19        7.10      7.99 o 
   3   9  11       11.27       23.95     11.72 o 
   4   9  11        4.16       41.25     12.90 o 
   1  10  11        1.90        9.47      7.43 o 
   2  10  11        9.88       13.20     10.48 o 
   3  10  11        2.27        5.37     10.11 o 
   4  10  11        0.22       32.28     16.82 o 
   0  11  11       12.74       25.85     12.87 o 
   1  11  11       21.54       16.52      8.98 o 
   2  11  11       20.90       40.16     12.73 o 
   3  11  11        2.50        6.30     12.59 o 
   1  12  11        2.91        2.01     10.26 o 
   2  12  11        5.26       -9.78     34.65 o 
   0   0  12       44.63       67.39     33.07 o 
   2   0  12       16.69       44.77     21.36 o 
   4   0  12       25.58       73.33     25.97 o 
   1   1  12        1.48       16.06     14.08 o 
   2   1  12        3.86        8.18     12.77 o 
   3   1  12        0.62        4.74     12.18 o 
   4   1  12        7.03       36.98     17.36 o 
   0   2  12       31.06       60.03     16.96 o 
   1   2  12       15.14       32.42     11.73 o 
   2   2  12       14.74       16.00     10.14 o 
   3   2  12       16.98       35.21     11.59 o 
   4   2  12       25.65       63.65     14.32 o 
   1   3  12       13.17       33.58      9.93 o 
   2   3  12        8.59       21.16      9.64 o 
   3   3  12       15.73       39.01     11.19 o 
   4   3  12        2.11       27.12     20.08 o 
   0   4  12       30.12       66.95     18.49 o 
   1   4  12        3.37       15.40      9.27 o 
   2   4  12       11.10       24.39      9.99 o 
   3   4  12        0.91       18.93      9.17 o 
   1   5  12        1.24       16.22     10.74 o 
   2   5  12       13.95       28.04     10.31 o 
   3   5  12        0.69       18.46     11.75 o 
   0   6  12       22.29       33.00     18.86 o 
   1   6  12       39.97       73.46     12.44 o 
   2   6  12        5.18       17.11     10.18 o 
   1   7  12        1.27       15.20      9.14 o 
                                                 
